# Supplementary material for: Selected Parameters of the Mental State of Women with Endometriosis—A Systematic Review
Source: J Clin Med. 2026 May 8;15(10):3598. doi: 10.3390/jcm15103598 (PMC13207115; doi:10.3390/jcm15103598)
Supplement: Supplementary file 1 [file jcm-15-03598-s001.zip]

Archive with 3 entries (3 files):
- Newcastle–Ottawa Scale - Selected parameters of the mental state of women with endo-metriosis – a systematic review.xlsx
- PRISMA-ScR-Fillable-Checklist_10Sept2019 Selected parameters of the mental state of women with endo-metriosis – a systematic review.pdf
- PRISMA_2020_checklist selected parametrs Selected parameters of the mental state of women with endo-metriosis – a systematic review.pdf
