# Supplementary material for: Selected Parameters of the Mental State of Women with Endometriosis—A Systematic Review
Source: J Clin Med. 2026 May 8;15(10):3598. doi: 10.3390/jcm15103598 (PMC13207115; doi:10.3390/jcm15103598)
Supplement: Supplementary file 1 [file jcm-15-03598-s001.zip › Newcastle–Ottawa Scale - Selected parameters of the mental state of women with endo-metriosis – a systematic review.xlsx]

## Sheet: Table S1 NOS
Ref No	Study	Title	Full reference	Study design	NOS applicable	NOS variant	S1	S2	S3	S4	C1 pain/confounder	C2 additional confounder	O/E1	O/E2	O/E3	Total NOS score	Quality category	Adjusted for pelvic pain	Notes
1	Cousins FL, 2023	New concepts on the etiology of endometriosis	Cousins FL, McKinnon BD, Mortlock S, Fitzgerald HC, Zhang C, Montgomery Grant W and Gargett CE. New concepts on the etiology of endometriosis. J Obstet Gynaecol Res. 2023 Apr;49(4):1090–105.	Narrative/basic science review	No	Not applicable	—	—	—	—	—	—	—	—	—	—	Not assessed	—	—
2	Chandel PK, 2023	Endometriosis and Depression: A Double Agony for Women	Chandel PK, Maurya PK, Hussain Sajad and Vashistha D, Sharma S. Endometriosis and Depression: A Double Agony for Women. Ann Neurosci. 2023 Jul;30(3):205–9.	Narrative review/perspective	No	Not applicable	—	—	—	—	—	—	—	—	—	—	Not assessed	—	—
3	van Stein K, 2023	Understanding Psychological Symptoms of Endometriosis from a Research Domain Criteria Perspective	van Stein K, Schubert K, Ditzen B, Weise C. Understanding Psychological Symptoms of Endometriosis from a Research Domain Criteria Perspective. J Clin Med. 2023 Jun;12(12).	Narrative review	No	Not applicable	—	—	—	—	—	—	—	—	—	—	Not assessed	—	—
4	Rosendo-Chalma P, 2025	Endometriosis: Challenges in Clinical Molecular Diagnostics and Treatment	Rosendo-Chalma P, Díaz-Landy EN, Antonio-Véjar V, Ortiz Tejedor JG, Reytor-González C, Simancas-Racines D, et al. Endometriosis: Challenges in Clinical Molecular Diagnostics and Treatment. Int J Mol Sci. 2025 Apr;26(9).	Narrative review	No	Not applicable	—	—	—	—	—	—	—	—	—	—	Not assessed	—	—
5	Kedzia M, 2024	Guidelines of the Polish Society of Gynecologists and Obstetricians on the management of women with endometriosis	Kedzia M, Basta P, Czajkowski K, Gogacz M, Spaczynski R, Mroczkowska B, et al. Guidelines of the Polish Society of Gynecologists and Obstetricians on the management of women with endometriosis. Ginekol Pol. 2024;95(9):729–58.	Guideline	No	Not applicable	—	—	—	—	—	—	—	—	—	—	Not assessed	—	—
6	Sherwani S, 2024	The vicious cycle of chronic endometriosis and depression—an immunological and physiological perspective	Sherwani S, Khan MWA, Rajendrasozhan S, Al-Motair K, Husain Q, Khan WA. The vicious cycle of chronic endometriosis and depression—an immunological and physiological perspective. Front Med. 2024 Sep;11:1425691.	Narrative review	No	Not applicable	—	—	—	—	—	—	—	—	—	—	Not assessed	—	—
7	Dla Pacjenta. Narodowy Fundusz Zdrowia (NFZ) – finansujemy zdrowie Polaków.,	Narodowy Fundusz Zdrowia (NFZ) – finansujemy zdrowie Polaków.	Dla Pacjenta. Narodowy Fundusz Zdrowia (NFZ) – finansujemy zdrowie Polaków.	Webpage/public health information	No	Not applicable	—	—	—	—	—	—	—	—	—	—	Not assessed	—	—
8	Czubak P, 2025	Understanding Endometriosis: A Broad Review of Its Causes, Management, and Impact	Czubak P, Herda K, Niewiadomska I, Putowski L, Łańcut M, Masłyk M. Understanding Endometriosis: A Broad Review of Its Causes, Management, and Impact. Int J Mol Sci. 2025 Sep;26(18).	Review	No	Not applicable	—	—	—	—	—	—	—	—	—	—	Not assessed	—	—
9	Muharam R, 2022	Chronic Pelvic Pain in Women with Endometriosis is Associated with Psychiatric Disorder and Quality of Life Deterioration	Muharam R, Amalia T, Pratama G, Harzif AK, Agiananda F, Maidarti M, et al. Chronic Pelvic Pain in Women with Endometriosis is Associated with Psychiatric Disorder and Quality of Life Deterioration. Int J Womens Health. 2022 Feb;14:131–8.	Observational cross-sectional	Yes	Adapted NOS for cross-sectional studies	—	—	—	—	—	—	—	—	—	—	Not assessed	Yes	—
10	World Health Organization. Endometriosis. Accessed March 31, 2025	Endometriosis	World Health Organization. Endometriosis. Accessed March 31, 2025. https://www.who.int/news-room/fact-sheets/detail/endometriosis. 2025.	WHO fact sheet	No	Not applicable	—	—	—	—	—	—	—	—	—	—	Not assessed	—	—
11	Zippl AL, 2024	Endometriosis and mental health disorders: identification and treatment as part of a multimodal approach	Zippl AL, Reiser E, Seeber B. Endometriosis and mental health disorders: identification and treatment as part of a multimodal approach. Fertil Steril. 2024 Mar;121(3):370–8.	Narrative review	No	Not applicable	—	—	—	—	—	—	—	—	—	—	Not assessed	—	—
12	Maulenkul T, 2024	Understanding the impact of endometriosis on women’s life: an integrative review of systematic reviews	Maulenkul T, Kuandyk A, Makhadiyeva D, Dautova A, Terzic M, Oshibayeva A, et al. Understanding the impact of endometriosis on women’s life: an integrative review of systematic reviews. BMC Womens Health. 2024 Sep;24(1):524.	Integrative review of systematic reviews	No	Not applicable	—	—	—	—	—	—	—	—	—	—	Not assessed	—	—
13	Mousa M, 2021	Impact of Endometriosis in Women of Arab Ancestry on: Health-Related Quality of Life, Work Productivity, and Diagnostic Delay	Mousa M, Al-Jefout M, Alsafar H, Becker CM, Zondervan KT, Rahmioglu N. Impact of Endometriosis in Women of Arab Ancestry on: Health-Related Quality of Life, Work Productivity, and Diagnostic Delay. Front Glob Womens Health. 2021 Sep;2:708410.	Observational case-control	Yes	Adapted NOS	★	★	★	★	★	★	★	★	—	8	High	Yes	High-quality observational evidence; scoring reflects adequate selection/outcome reporting and adjustment or analysis of key confounders where reported.
14	Ramin-Wright A, 2018	Fatigue - a symptom in endometriosis	Ramin-Wright A, Schwartz ASK, Geraedts K, Rauchfuss M, Wölfler MM, Haeberlin F, et al. Fatigue - a symptom in endometriosis. Hum Reprod. 2018 Aug;33(8):1459–65.	Observational case-control	Yes	Adapted NOS	★	★	★	★	★	★	★	★	—	8	High	Yes	High-quality observational evidence; scoring reflects adequate selection/outcome reporting and adjustment or analysis of key confounders where reported.
15	González-Echevarría AM, 2019	Impact of coping strategies on quality of life of adolescents and young women with endometriosis	González-Echevarría AM, Rosario E, Acevedo S, Flores I. Impact of coping strategies on quality of life of adolescents and young women with endometriosis. J Psychosom Obstet Gynaecol. 2019 Jun;40(2):138–45.	Observational cross-sectional	No	Adapted NOS for cross-sectional studies	—	—	—	—	—	—	—	—	—	—	Not assessed	Yes/partly	—
16	Facchin F, 2021	A woman’s worth: The psychological impact of beliefs about motherhood, female identity, and infertility on childless women with endometriosis	Facchin F, Buggio L, Dridi D, Vercellini P. A woman’s worth: The psychological impact of beliefs about motherhood, female identity, and infertility on childless women with endometriosis. J Health Psychol. 2021 Jun;26(7):1026–34.	Observational cross-sectional	No	Adapted NOS for cross-sectional studies	—	—	—	—	—	—	—	—	—	—	Not assessed	Yes/partly	—
17	Mundo-López A, 2020	Contribution of Chronic Fatigue to Psychosocial Status and Quality of Life in Spanish Women Diagnosed with Endometriosis	Mundo-López A, Ocón-Hernández O, San-Sebastián AP, Galiano-Castillo N, Rodríguez-Pérez Olga and Arroyo-Luque MS, Arroyo-Morales M, et al. Contribution of Chronic Fatigue to Psychosocial Status and Quality of Life in Spanish Women Diagnosed with Endometriosis. Int J Environ Res Public Health. 2020 May;17(11).	Observational cross-sectional	No	Adapted NOS for cross-sectional studies	—	—	—	—	—	—	—	—	—	—	Not assessed	Yes/partly	—
18	Facchin F, 2021	Sleep disturbances, fatigue and psychological health in women with endometriosis: a matched pair case-control study	Facchin F, Buggio L, Roncella E, Somigliana E, Ottolini F, Dridi D, et al. Sleep disturbances, fatigue and psychological health in women with endometriosis: a matched pair case-control study. Reprod Biomed Online. 2021 Dec;43(6):1027–34.	Observational case-control	Yes	Adapted NOS	★	★	★	★	★	★	★	★	—	8	High	Yes	High-quality observational evidence; scoring reflects adequate selection/outcome reporting and adjustment or analysis of key confounders where reported.
19	Facchin F, 2015	Impact of endometriosis on quality of life and mental health: pelvic pain makes the difference	Facchin F, Barbara G, Saita E, Mosconi P, Roberto A, Fedele L, et al. Impact of endometriosis on quality of life and mental health: pelvic pain makes the difference. J Psychosom Obstet Gynaecol. 2015 Aug;36(4):135–41.	Observational case-control	Yes	Adapted NOS	★	★	★	★	★	★	★	★	★	9	High	Yes	High-quality observational evidence; scoring reflects adequate selection/outcome reporting and adjustment or analysis of key confounders where reported.
20	Kalfas M, 2022	Psychosocial factors associated with pain and health-related quality of life in Endometriosis: A systematic review	Kalfas M, Chisari C, Windgassen S. Psychosocial factors associated with pain and health-related quality of life in Endometriosis: A systematic review. Eur J Pain. 2022 Oct;26(9):1827–48.	Systematic review	No	Not applicable	—	—	—	—	—	—	—	—	—	—	Not assessed	—	—
21	Matasariu RD, 2017	PSYCHO-SOCIAL ASPECTS OF QUALITY OF LIFE IN WOMEN WITH ENDOMETRIOSIS	Matasariu RD, Mihaila A, Iacob M, Dumitrascu I, Onofriescu M, Crumpei Tanasa I, et al. PSYCHO-SOCIAL ASPECTS OF QUALITY OF LIFE IN WOMEN WITH ENDOMETRIOSIS. Acta Endocrinol (Buchar). 2017;13(3):334–9.	Observational cross-sectional	Yes	Adapted NOS for cross-sectional studies	—	—	—	—	—	—	—	—	—	—	Not assessed	Yes/partly	—
22	Dipankar SP, 2025	Psychological Distress and Quality of Life in Women With Endometriosis: A Narrative Review of Therapeutic Approaches and Challenges	Dipankar SP, Kushram B, Unnikrishnan Parvathy and Gowda JR, Shrivastava R, Daitkar AR, Jaiswal V. Psychological Distress and Quality of Life in Women With Endometriosis: A Narrative Review of Therapeutic Approaches and Challenges. Cureus. 2025 Mar;17(3):e80180.	Narrative review	No	Not applicable	—	—	—	—	—	—	—	—	—	—	Not assessed	—	—
23	Delanerolle G, 2021	A systematic review and meta-analysis of the Endometriosis and Mental-Health Sequelae; The ELEMI Project	Delanerolle G, Ramakrishnan R, Hapangama D, Zeng Y, Shetty A, Elneil S, et al. A systematic review and meta-analysis of the Endometriosis and Mental-Health Sequelae; The ELEMI Project. Womens Health (Lond). 2021;17:17455065211019716.	Systematic review/meta-analysis	No	Not applicable	—	—	—	—	—	—	—	—	—	—	Not assessed	—	—
24	Chaggar P, 2025	Impact of deep or ovarian endometriosis on pelvic pain and quality of life: prospective cross-sectional ultrasound study	Chaggar P, Tellum T, Thanatsis N, De Braud L V, Setty T, Jurkovic D. Impact of deep or ovarian endometriosis on pelvic pain and quality of life: prospective cross-sectional ultrasound study. Ultrasound Obstet Gynecol. 2025 Mar;65(3):372–83.	Observational cross-sectional	Yes	Adapted NOS for cross-sectional studies	—	—	—	—	—	—	—	—	—	—	Not assessed	Yes	—
25	Baldi E, 2025	Sleep Health and Psychological Wellbeing in Adult Women: A Specific Focus on Endometriosis-A Survey Study	Baldi E, Meneo D, Cerolini S, Gelfo F, Baglioni C. Sleep Health and Psychological Wellbeing in Adult Women: A Specific Focus on Endometriosis-A Survey Study. J Clin Med. 2025 Mar;14(6).	Observational cross-sectional	Yes	Adapted NOS for cross-sectional studies	—	—	—	—	—	—	—	—	—	—	Not assessed	Yes/partly	—
26	He G, 2022	A study on the correlation between quality of life and unhealthy emotion among patients with endometriosis	He G, Chen J, Peng Z, Feng K, Luo C, Zeng X. A study on the correlation between quality of life and unhealthy emotion among patients with endometriosis. Front Psychol. 2022 Mar;13:830698.	Observational cross-sectional	No	Adapted NOS for cross-sectional studies	—	—	—	—	—	—	—	—	—	—	Not assessed	Yes/partly	—
27	Olliges E, 2021	The physical, psychological, and social day-to-day experience of women living with endometriosis compared to healthy age-matched controls-A mixed-methods study	Olliges E, Bobinger A, Weber A, Hoffmann V, Schmitz T, Popovici RM, et al. The physical, psychological, and social day-to-day experience of women living with endometriosis compared to healthy age-matched controls-A mixed-methods study. Front Glob Womens Health. 2021 Dec;2:767114.	Observational cross-sectional	No	Adapted NOS	—	—	—	—	—	—	—	—	—	—	Not assessed	Yes/partly	—
28	Kogelman LJA, 2025	The burden of endometriosis on quality of life in Danish women: an analysis of the Danish Blood Donor Study	Kogelman LJA, Rytter D, Hummelshoj L, Hansen KE, Kirk UB, Beauchamp JL, et al. The burden of endometriosis on quality of life in Danish women: an analysis of the Danish Blood Donor Study. BMC Med. 2025 Oct;23(1):560.	Observational case-control	Yes	Adapted NOS	★	★	★	—	★	★	★	★	★	8	High	Yes	High-quality observational evidence; scoring reflects adequate selection/outcome reporting and adjustment or analysis of key confounders where reported.
29	Mallorquí A, 2025	Prevalence of anhedonia in women with deep endometriosis	Mallorquí A, Fortuna A, Segura E, Cardona G, Espinosa M, Quintas-Marquès L, et al. Prevalence of anhedonia in women with deep endometriosis. Sci Rep. 2025 Jan;15(1):752.	Observational cross-sectional	Yes	Adapted NOS for cross-sectional studies	—	—	—	—	—	—	—	—	—	—	Not assessed	No/unclear	—
30	Mollazadeh S, 2022	The health-promoting lifestyle and its relationship with the impacts of endometriosis on women’s lives in Iran, 2022: a cross-sectional study	Mollazadeh S, Najmabadi KM, Mirghafourvand M, Khadivzadeh T, Moghri Javad and Hafizi L. The health-promoting lifestyle and its relationship with the impacts of endometriosis on women’s lives in Iran, 2022: a cross-sectional study. BMC Womens Health. 2025 Apr;25(1):153.	Observational cross-sectional	Yes	Adapted NOS for cross-sectional studies	—	—	—	—	—	—	—	—	—	—	Not assessed	No/unclear	—
31	Manu A, 2025	Quality of Life Assessment and Clinical Implications for Women with Endometriosis Through Validated Tools: A Narrative Review	Manu A, Poenaru E, Duica F, Bausic AIG, Coroleuca BC, Coroleuca CA, et al. Quality of Life Assessment and Clinical Implications for Women with Endometriosis Through Validated Tools: A Narrative Review. Medicina (Kaunas). 2025 Sep;61(10).	Narrative/validated tools review	No	Not applicable	—	—	—	—	—	—	—	—	—	—	Not assessed	—	—
32	Mosterd D, 2025	Comparing psychological distress, health-related quality of life and pain in people diagnosed with endometriosis and those suspected to have endometriosis	Mosterd D, Mikocka-Walus A, Van Niekerk L, Skvarc D, Evans S. Comparing psychological distress, health-related quality of life and pain in people diagnosed with endometriosis and those suspected to have endometriosis. Res Sq. 2025 Aug.	Observational cross-sectional	Yes	Adapted NOS for cross-sectional studies	—	—	—	—	—	—	—	—	—	—	Not assessed	Yes/partly	—
33	Salinas-Asensio MDM, 2025	Changes in fatigue, health-related fitness, sleep quality, mental health, gastrointestinal complaints and sexual function after a multimodal supervised therapeutic exercise program in women with endometriosis unresponsive to conventional therapy: a secondary analysis of a randomized controlled trial	Salinas-Asensio MDM, Álvarez-Salvago F, Mundo-López A, Ocón-Hernández O, Lozano-Lozano M, López-Garzón M, et al. Changes in fatigue, health-related fitness, sleep quality, mental health, gastrointestinal complaints and sexual function after a multimodal supervised therapeutic exercise program in women with endometriosis unresponsive to conventional therapy: a secondary analysis of a randomized co…	Randomized controlled trial	No	Not applicable	—	—	—	—	—	—	—	—	—	—	Not assessed	—	—
34	Kovács-Szabó Z, 2025	Psychological, Symptom-Related, and Lifestyle Predictors of Health-Related Quality of Life in Hungarian Women with Endometriosis	Kovács-Szabó Z, Ács P, Prémusz V, Makai A, Hock M. Psychological, Symptom-Related, and Lifestyle Predictors of Health-Related Quality of Life in Hungarian Women with Endometriosis. J Clin Med. 2025 Oct;14(19).	Observational cross-sectional	Yes	Adapted NOS for cross-sectional studies	—	—	—	—	—	—	—	—	—	—	Not assessed	Yes	—
35	Bień A, 2025	Quality of life in women with endometriosis: The importance of Socio-demographic, diagnostic-therapeutic, and psychological factors	Bień A, Pokropska A, Grzesik-Gąsior J, Korżyńska-Piętas M, Pieczykolan Agnieszka and Zarajczyk M, Ali Pour R, et al. Quality of life in women with endometriosis: The importance of Socio-demographic, diagnostic-therapeutic, and psychological factors. J Clin Med. 2025 Jun;14(12):4268.	Observational cross-sectional	Yes	Adapted NOS for cross-sectional studies	—	—	—	—	—	—	—	—	—	—	Not assessed	—	—
36	Vallée A, 2025	Quality of life identification by unsupervised cluster analysis: A new approach to modelling the burden of endometriosis	Vallée A, Arutkin M, Ceccaldi PF, Ayoubi JM. Quality of life identification by unsupervised cluster analysis: A new approach to modelling the burden of endometriosis. PLoS One. 2025 Jan;20(1):e0317178.	Observational cross-sectional	Yes	Adapted NOS for cross-sectional studies	—	—	—	—	—	—	—	—	—	—	Not assessed	Yes	—
37	Noditi AR, 2025	Analysis of the Biopsychosocial Impacts Associated with Endometriosis to Improve Patient Care	Noditi AR, Bostan IS, Scurtu F, Ionescu D, Mehedintu AM, Petca A, et al. Analysis of the Biopsychosocial Impacts Associated with Endometriosis to Improve Patient Care. J Clin Med. 2025 Mar;14(7).	Narrative review	No	Not applicable	—	—	—	—	—	—	—	—	—	—	Not assessed	—	—
38	Panvino F, 2025	Endometriosis in adolescence: A narrative review of the psychological and clinical implications	Panvino F, Paparella R, Pisani F, Tarani F, Ferraguti G, Fiore M, et al. Endometriosis in adolescence: A narrative review of the psychological and clinical implications. Diagnostics (Basel). 2025 Feb;15(5):548.	Narrative review	No	Not applicable	—	—	—	—	—	—	—	—	—	—	Not assessed	—	—
39	Katz C, 2024	“Listen to women as if they were your most cherished person”: Australian women’s perspectives on living with the pain of endometriosis: A mixed-methods study	Katz C, Evans S, Mikocka-Walus A. “Listen to women as if they were your most cherished person”: Australian women’s perspectives on living with the pain of endometriosis: A mixed-methods study. J Health Psychol. 2024 May;30(8):13591053241250100.	Observational cross-sectional	Yes	Adapted NOS for cross-sectional studies	—	—	—	—	—	—	—	—	—	—	Not assessed	Yes/partly	—
40	Kaveh M, 2025	The impact of early diagnosis of endometriosis on quality of life	Kaveh M, Moghadam MN, Safari M, Chaichian S, Kashi AM, Afshari M, et al. The impact of early diagnosis of endometriosis on quality of life. Arch Gynecol Obstet. 2025 May;311(5):1415–21.	Observational cohort	Yes	Adapted NOS	★	★	★	—	★	—	★	★	★	7	High	Yes/partly	High-quality observational evidence; main limitation is comparability/adjustment for confounders or cross-sectional design.
41	Cagnacci A, 2019	Chronic pelvic pain improvement: impact on quality of life and mood	Cagnacci A, Della Vecchia E, Xholli A. Chronic pelvic pain improvement: impact on quality of life and mood. Gynecol Endocrinol. 2019 Jun;35(6):502–5.	Observational cohort	Yes	Adapted NOS	★	★	★	—	★	—	★	★	—	6	Moderate	Yes/partly	Moderate-quality observational evidence; main limitation is comparability/adjustment for confounders or cross-sectional design.
42	Breton Z, 2025	A Digital Program for Daily Life Management With Endometriosis: Pilot Cohort Study on Symptoms and Quality of Life Among Participants	Breton Z, Stern E, Pinault M, Lhuillery D, Petit E, Panel P, et al. A Digital Program for Daily Life Management With Endometriosis: Pilot Cohort Study on Symptoms and Quality of Life Among Participants. JMIR Form Res. 2025;9:e58262. doi:10.2196/58262	Observational cohort	Yes	Adapted NOS	★	★	★	—	★	—	★	★	★	7	High	Yes/partly	High-quality observational evidence; main limitation is comparability/adjustment for confounders or cross-sectional design.
43	Grundström H, 2023	Experiences of communication in women with endometriosis: perceived validation and invalidation in different contexts, and associations with health-related quality of life	Grundström H, Engman L, Rimhagen E, Söderstierna C, Flink I. Experiences of communication in women with endometriosis: perceived validation and invalidation in different contexts, and associations with health-related quality of life. J Psychosom Obstet Gynaecol. 2023 Dec;44(1):2264483.	Observational cross-sectional	Yes	Adapted NOS for cross-sectional studies	—	—	—	—	—	—	—	—	—	—	Not assessed	Yes/partly	—
44	Zarecki C, 2025	Understanding the role of social negativity in Perceived Life Course Impact and mental health among women with Endometriosis	Zarecki C, Satran C, Kaldawy A, Tesler R, Bord S. Understanding the role of social negativity in Perceived Life Course Impact and mental health among women with Endometriosis. J Clin Med. 2025 Jul;14(13):4761.	Observational case-control	Yes	Adapted NOS	★	★	★	—	★	—	★	★	—	6	Moderate	No/unclear	Moderate-quality observational evidence; main limitation is comparability/adjustment for confounders or cross-sectional design.
45	Kupec T, 2025	The multifactorial burden of endometriosis: Predictors of quality of life	Kupec T, Kennes LN, Senger R, Meyer-Wilmes P, Najjari L, Stickeler E, et al. The multifactorial burden of endometriosis: Predictors of quality of life. J Clin Med. 2025 Jan;14(2):323.	Observational cross-sectional	Yes	Adapted NOS for cross-sectional studies	—	—	—	—	—	—	—	—	—	—	Not assessed	Yes	—
46	Bień A, 2025	Clinical factors affecting the quality of life of women with endometriosis	Bień A, Pokropska A, Grzesik-Gąsior J, Korżyńska-Piętas M, Zarajczyk M, Rzońca E, et al. Clinical factors affecting the quality of life of women with endometriosis. J Adv Nurs. 2025 Aug;81(8):4667–80.	Observational cross-sectional	Yes	Adapted NOS for cross-sectional studies	—	—	—	—	—	—	—	—	—	—	Not assessed	Yes	—
47	Kling JM, 2023	Evaluating the Link Between Self-Reported Endometriosis and Female Sexual Dysfunction	Correction to: Evaluating the Link Between Self-Reported Endometriosis and Female Sexual Dysfunction. J Sex Med. 2023 Apr;20(5):707–8.	Observational cross-sectional	Yes	Adapted NOS for cross-sectional studies	—	—	—	—	—	—	—	—	—	—	Not assessed	—	—
48	Kfoury M, 2023	Association between endometriosis and sexual satisfaction among a sample of lebanese women	Kfoury M, Barakat H, Hallit S, Saliba S. Association between endometriosis and sexual satisfaction among a sample of lebanese women. BMC Womens Health. 2023 Apr;23(1):164.	Observational case-control	Yes	Adapted NOS	★	★	★	—	★	—	★	★	—	6	Moderate	Yes/partly	Moderate-quality observational evidence; main limitation is comparability/adjustment for confounders or cross-sectional design.
49	Amza M, 2025	The impact of endometriosis on patients’ quality of sexual life	Amza M, Sima RM, Conea IM, Bobei TI, Augustin FE, Pleş L. The impact of endometriosis on patients’ quality of sexual life. J Med Life. 2025 Feb;18(2):90–3.	Observational cohort	Yes	Adapted NOS	★	★	★	—	★	—	★	★	—	6	Moderate	Yes/partly	Moderate-quality observational evidence; main limitation is comparability/adjustment for confounders or cross-sectional design.
50	Chapron C, 2019	Rethinking mechanisms, diagnosis and management of endometriosis	Chapron C, Marcellin L, Borghese B, Santulli P. Rethinking mechanisms, diagnosis and management of endometriosis. Nat Rev Endocrinol. 2019 Nov;15(11):666–82.	Review	No	Not applicable	—	—	—	—	—	—	—	—	—	—	Not assessed	—	—
51	Sullivan-Myers C, 2023	Body image, self-compassion, and sexual distress in individuals living with endometriosis	Body image, self-compassion, and sexual distress in individuals living with endometriosis. J Psychosom Res. 2023 Apr;167:111197.	Observational cross-sectional	Yes	Adapted NOS for cross-sectional studies	—	—	—	—	—	—	—	—	—	—	Not assessed	Yes/partly	—
52	Pasternack S, 2025	Pain, Emotions, Interoception, and Bodily Sensations in Patients With Endometriosis	Pasternack S, Suvilehto J, Härkki P, Heikinheimo O, Sipilä R, Kalso E. Pain, Emotions, Interoception, and Bodily Sensations in Patients With Endometriosis. Eur J Pain. 2025 Nov;29(10):e70144.	Observational case-control	Yes	Adapted NOS	★	★	★	—	★	—	★	★	—	6	Moderate	Yes/partly	Moderate-quality observational evidence; main limitation is comparability/adjustment for confounders or cross-sectional design.
53	Schick M, 2022	Partners matter: The psychosocial well-being of couples when dealing with endometriosis	Schick M, Germeyer A, Böttcher B, Hecht S, Geiser M, Rösner S, et al. Partners matter: The psychosocial well-being of couples when dealing with endometriosis. Health Qual Life Outcomes. 2022 May;20(1):86.	Observational cross-sectional	Yes	Adapted NOS for cross-sectional studies	—	—	—	—	—	—	—	—	—	—	Not assessed	Partly/unclear	—
54	Facchin F, 2021	Quality of intimate relationships, dyadic coping, and psychological health in women with endometriosis: Results from an online survey	Facchin F, Buggio L, Vercellini P, Frassineti A, Beltrami S, Saita E. Quality of intimate relationships, dyadic coping, and psychological health in women with endometriosis: Results from an online survey. J Psychosom Res. 2021 Jul;146:110502. doi:10.1016/j.jpsychores.2021.110502	Observational cross-sectional	Yes	Adapted NOS for cross-sectional studies	—	—	—	—	—	—	—	—	—	—	Not assessed	Yes	—
55	Chen J, 2024	The mediating effect of social support on the relationship between intimacy and perceived partner responsiveness in endometriosis women of childbearing age	Chen J, Ge Y, Jin X, Huang H, Shan X, Xu X. The mediating effect of social support on the relationship between intimacy and perceived partner responsiveness in endometriosis women of childbearing age. Front Psychol. 2024;15:1437335.	Observational cross-sectional	Yes	Adapted NOS for cross-sectional studies	—	—	—	—	—	—	—	—	—	—	Not assessed	Partly/unclear	—
56	Coxon L, 2021	Is There a Neuropathic-Like Component to Endometriosis-Associated Pain? Results From a Large Cohort Questionnaire Study	Coxon L, Wiech K, Vincent K. Is There a Neuropathic-Like Component to Endometriosis-Associated Pain? Results From a Large Cohort Questionnaire Study. Frontiers in Pain Research. 2021 Nov 4;2. doi:10.3389/fpain.2021.743812	Observational cross-sectional	Yes	Adapted NOS for cross-sectional studies	—	—	—	—	—	—	—	—	—	—	Not assessed	Yes	—
57	Cerruto MA, 2021	Chronic Pelvic Pain and Chronic Pelvic Pain Syndrome: Classification and Epidemiology	Cerruto MA. Chronic Pelvic Pain and Chronic Pelvic Pain Syndrome: Classification and Epidemiology. Chronic Pelvic Pain and Pelvic Dysfunctions. 2021;49–60.	Book chapter/review	No	Not applicable	—	—	—	—	—	—	—	—	—	—	Not assessed	—	—
58	Hoffman D, 2015	Central and peripheral pain generators in women with chronic pelvic pain: patient centered assessment and treatment	Hoffman D. Central and peripheral pain generators in women with chronic pelvic pain: patient centered assessment and treatment. Curr Rheumatol Rev. 2015;11(2):146–66.	Review	No	Not applicable	—	—	—	—	—	—	—	—	—	—	Not assessed	—	—
59	Aredo J V, 2017	Relating Chronic Pelvic Pain and Endometriosis to Signs of Sensitization and Myofascial Pain and Dysfunction	Aredo J V, Heyrana KJ, Karp BI, Shah JP, Stratton P. Relating Chronic Pelvic Pain and Endometriosis to Signs of Sensitization and Myofascial Pain and Dysfunction. Semin Reprod Med. 2017 Jan;35(1):88–97.	Review/seminar	No	Not applicable	—	—	—	—	—	—	—	—	—	—	Not assessed	—	—
60	Gruber TM, 2021	Pathogenesis of Endometriosis: The Origin of Pain and Subfertility	Gruber TM, Mechsner S. Pathogenesis of Endometriosis: The Origin of Pain and Subfertility. Cells. 2021 Jun;10(6):1381.	Narrative review	No	Not applicable	—	—	—	—	—	—	—	—	—	—	Not assessed	—	—
61	Kanti FS, 2025	Pain Phenotypes in Endometriosis: A Population-Based Study Using Latent Class Analysis	Kanti FS, Allard V, Métivier Andrée-Ann and Lemyre M, Arendas K, Maheux-Lacroix S. Pain Phenotypes in Endometriosis: A Population-Based Study Using Latent Class Analysis. BJOG. 2025 Mar;132(4):492–503.	Observational cross-sectional	Yes	Adapted NOS for cross-sectional studies	—	—	—	—	—	—	—	—	—	—	Not assessed	Yes	—
62	Rodríguez-Lozano DC, 2022	Emotional dysregulation in women with endometriosis with cyclical and non-cyclical chronic pelvic pain	Rodríguez-Lozano DC, Meza-Rodríguez MDP, Cruz-Orozco OP, Sánchez-Ramírez Brenda and Olguin-Ortega A, Silvestri-Tomassoni José Roberto and Corona-Barsse G, Escobar-Ponce LF, et al. Emotional dysregulation in women with endometriosis with cyclical and non-cyclical chronic pelvic pain. BMC Womens Health. 2022 Dec;22(1):525.	Observational cross-sectional	Yes	Adapted NOS for cross-sectional studies	—	—	—	—	—	—	—	—	—	—	Not assessed	Yes/partly	—
63	Goodwin E, 2025	Endometriosis, symptoms, and risk for depression and/or anxiety: a population-based retrospective study	Goodwin E, do Valle H, Nitschke Amanda S and Puyat JH, Yong PJ, Hanley GE. Endometriosis, symptoms, and risk for depression and/or anxiety: a population-based retrospective study. BMC Womens Health. 2025 Oct;25(1):479.	Observational cohort	Yes	NOS cohort	★	★	★	★	★	★	★	★	★	9	High	Yes	High-quality observational evidence; scoring reflects adequate selection/outcome reporting and adjustment or analysis of key confounders where reported.
64	Moore C, 2025	Illness perceptions among individuals with endometriosis and their longitudinal associations with psychological distress and pain	Moore C, Cogan N, Williams L. Illness perceptions among individuals with endometriosis and their longitudinal associations with psychological distress and pain. J Health Psychol. 2025 Dec;30(14):4284–97.	Observational cohort	Yes	NOS cohort	★	★	★	★	★	★	★	★	—	8	High	Yes	High-quality observational evidence; scoring reflects adequate selection/outcome reporting and adjustment or analysis of key confounders where reported.
65	Jiang L, 2025	Bidirectional Mendelian randomization and cross-sectional study reveal depression as a causal risk factor for endometriosis	Jiang L, Jiang L, Ma S. Bidirectional Mendelian randomization and cross-sectional study reveal depression as a causal risk factor for endometriosis. Medicine (Baltimore). 2025 Oct;104(44):e45729.	Observational cross-sectional	Yes	Adapted NOS for cross-sectional studies	—	—	—	—	—	—	—	—	—	—	Not assessed	Yes/partly	—
66	van Barneveld E, 2022	Patient-specific affect-abdominal pain interactions in endometriosis: an experience sampling method (ESM) study	van Barneveld E, de Hertogh M, Vork L, van Hanegem N and van Osch FHM, Kruimel JW, Bongers MY, et al. Patient-specific affect-abdominal pain interactions in endometriosis: an experience sampling method (ESM) study. J Psychosom Obstet Gynaecol. 2022 Sep;43(3):237–43.	Observational cross-sectional	Yes	Adapted NOS for cross-sectional studies	—	—	—	—	—	—	—	—	—	—	Not assessed	Yes	—
67	Quintas-Marquès L, 2025	Multidimensional Evaluation of Myofascial Pelvic Pain and Other Comorbidities in Endometriosis Patients	Quintas-Marquès L, Valdés-Bango M, Box C, Gràcia M, Rius M, Carmona F, et al. Multidimensional Evaluation of Myofascial Pelvic Pain and Other Comorbidities in Endometriosis Patients. J Clin Med. 2025 May;14(10).	Observational cross-sectional	Yes	Adapted NOS for cross-sectional studies	—	—	—	—	—	—	—	—	—	—	Not assessed	Yes	—
68	Gouesbet S, 2025	Retrospective Assessment of Endometriosis Pain Over the Life Course: A Reliability Study Within the ComPaRe-Endometriosis Cohort	Gouesbet S, Lambert S, Amazouz H, Breton Z, Tran VT, Missmer S, et al. Retrospective Assessment of Endometriosis Pain Over the Life Course: A Reliability Study Within the ComPaRe-Endometriosis Cohort. Eur J Pain. 2025 Jul;29(6):e70040.	Reliability study (test–retest)	No	Not applicable	—	—	—	—	—	—	—	—	—	—	Not assessed	—	—
69	Vuontisjärvi S, 2018	The Long-Term Footprint of Endometriosis: Population-Based Cohort Analysis Reveals Increased Pain Symptoms and Decreased Pain Tolerance at Age 46 Years	Vuontisjärvi S, Rossi HR, Herrala S, Morin-Papunen L, Tapanainen JS, Karjula S, et al. The Long-Term Footprint of Endometriosis: Population-Based Cohort Analysis Reveals Increased Pain Symptoms and Decreased Pain Tolerance at Age 46 Years. J Pain. 2018 Jul;19(7):754–63.	Observational cohort	Yes	NOS cohort	★	★	★	★	★	★	★	★	—	8	High	Yes	High-quality observational evidence; scoring reflects adequate selection/outcome reporting and adjustment or analysis of key confounders where reported.
70	Kupec T, 2025	Predictors of anxiety in endometriosis patients	Kupec T, Wagels L, Caspers R, Meyer-Wilmes P, Najjari L, Stickeler E, et al. Predictors of anxiety in endometriosis patients. Arch Gynecol Obstet. 2025 May;311(5):1371–7.	Observational cross-sectional	Yes	Adapted NOS for cross-sectional studies	—	—	—	—	—	—	—	—	—	—	Not assessed	Yes	—
71	Viscardi MF, 2025	Endometriosis in Adolescents: A Closer Look at the Pain Characteristics and Atypical Symptoms: A Prospective Cohort Study	Viscardi MF, Piacenti I, Musella Angela and Cacciamani L, Piccioni MG, Manganaro L, Muzii L, et al. Endometriosis in Adolescents: A Closer Look at the Pain Characteristics and Atypical Symptoms: A Prospective Cohort Study. J Clin Med. 2025 Feb;14(4).	Observational cohort	Yes	NOS cohort	★	★	★	★	★	★	★	★	—	8	High	Yes	High-quality observational evidence; scoring reflects adequate selection/outcome reporting and adjustment or analysis of key confounders where reported.
72	Pickup B, 2025	Development of the COMPASS model of endometriosis: A COmprehensive model of pain encompassing agency, systemic factors and sense making	Pickup B, Sharpe L, Todd J. Development of the COMPASS model of endometriosis: A COmprehensive model of pain encompassing agency, systemic factors and sense making. Br J Health Psychol. 2025 May;30(2):e12794.	Model-development/literature synthesis	No	Not applicable	—	—	—	—	—	—	—	—	—	—	Not assessed	—	—
73	Berryman A, 2025	Cognitive Functioning in Females with Endometriosis-Associated Chronic Pelvic Pain: A Literature Review	Berryman A, Machado L. Cognitive Functioning in Females with Endometriosis-Associated Chronic Pelvic Pain: A Literature Review. Arch Clin Neuropsychol. 2025 Jul;40(5):1066–80.	Literature review	No	Not applicable	—	—	—	—	—	—	—	—	—	—	Not assessed	—	—
74	Breton Z, 2025	Factors associated with anxiety and depression symptoms among women with endometriosis: A cross-sectional study within the ComPaRe-Endometriosis cohort	Breton Z, Gouesbet S, Amazouz H, Schoefs H, Tran VT, Falissard B, et al. Factors associated with anxiety and depression symptoms among women with endometriosis: A cross-sectional study within the ComPaRe-Endometriosis cohort. J Psychosom Res. 2025 Sep;196:112329.	Observational cross-sectional	Yes	Adapted NOS for cross-sectional studies	—	—	—	—	—	—	—	—	—	—	Not assessed	Yes	—
75	Winter G, 2018	Gut microbiome and depression: what we know and what we need to know	Winter G, Hart RA, Charlesworth RPG, Sharpley CF. Gut microbiome and depression: what we know and what we need to know. Rev Neurosci. 2018 Aug;29(6):629–43.	Review	No	Not applicable	—	—	—	—	—	—	—	—	—	—	Not assessed	—	—
76	Yuanyue L, 2025	Impact of gut microbiota on endometriosis: linking physical injury to mental health	Yuanyue L, Qian H, Ling L, Liufeng Y, Jing G, Xiaomei W. Impact of gut microbiota on endometriosis: linking physical injury to mental health. Front Cell Infect Microbiol. 2025 Jul;15:1526063.	Narrative/mechanistic review	No	Not applicable	—	—	—	—	—	—	—	—	—	—	Not assessed	—	—
77	Kiewa J, 2023	A Common Genetic Factor Underlies Genetic Risk for Gynaecological and Reproductive Disorders and Is Correlated with Risk to Depression	Kiewa J, Mortlock S, Meltzer-Brody Samantha and Middeldorp C, Wray NR, Byrne EM. A Common Genetic Factor Underlies Genetic Risk for Gynaecological and Reproductive Disorders and Is Correlated with Risk to Depression. Neuroendocrinology. 2023 Aug;113(10):1059–75.	Genetic association/GWAS-type study	No	Not applicable	—	—	—	—	—	—	—	—	—	—	Not assessed	—	—
78	Yuanyue L, 2025	Association between endometriosis and gut microbiota: systematic review and meta-analysis	Yuanyue L, Dimei O, Ling L, Dongyan R, Xiaomei W. Association between endometriosis and gut microbiota: systematic review and meta-analysis. Front Microbiol. 2025 May;16:1552134.	Systematic review/meta-analysis	No	Not applicable	—	—	—	—	—	—	—	—	—	—	Not assessed	—	—
79	Cuffaro F, 2024	Endometriosis, Pain, and Related Psychological Disorders: Unveiling the Interplay among the Microbiome, Inflammation, and Oxidative Stress as a Common Thread	Cuffaro F, Russo E, Amedei A. Endometriosis, Pain, and Related Psychological Disorders: Unveiling the Interplay among the Microbiome, Inflammation, and Oxidative Stress as a Common Thread. Int J Mol Sci. 2024 Jun;25(12).	Review	No	Not applicable	—	—	—	—	—	—	—	—	—	—	Not assessed	—	—
80	Zondervan KT, 2020	Endometriosis	Zondervan KT, Becker CM, Missmer SA. Endometriosis. N Engl J Med. 2020 Mar;382(13):1244–56.	Review	No	Not applicable	—	—	—	—	—	—	—	—	—	—	Not assessed	—	—
81	Estes SJ, 2021	Depression, Anxiety, and Self-Directed Violence in Women With Endometriosis: A Retrospective Matched-Cohort Study	Estes SJ, Huisingh CE, Chiuve Stephanie E and Petruski-Ivleva N, Missmer SA. Depression, Anxiety, and Self-Directed Violence in Women With Endometriosis: A Retrospective Matched-Cohort Study. Am J Epidemiol. 2021 May;190(5):843–52.	Observational case-control	Yes	Adapted NOS	★	★	★	★	★	★	★	★	—	8	High	Yes	High-quality observational evidence; scoring reflects adequate selection/outcome reporting and adjustment or analysis of key confounders where reported.
82	Adewuyi EO, 2021	Genetic analysis of endometriosis and depression identifies shared loci and implicates causal links with gastric mucosa abnormality	Adewuyi EO, Mehta D, Sapkota Y, Sapkota Y, Yoshihara K, Nyegaard M, et al. Genetic analysis of endometriosis and depression identifies shared loci and implicates causal links with gastric mucosa abnormality. Hum Genet. 2021 Mar 21;140(3):529–52. doi:10.1007/s00439-020-02223-6	Genetic/Mendelian-type analysis	No	Not applicable	—	—	—	—	—	—	—	—	—	—	Not assessed	—	—
83	McGrath IM, 2023	Insights from Mendelian randomization and genetic correlation analyses into the relationship between endometriosis and its comorbidities	McGrath IM, Montgomery GW, Mortlock S. Insights from Mendelian randomization and genetic correlation analyses into the relationship between endometriosis and its comorbidities. Hum Reprod Update. 2023 May;29(5):655–74.	Mendelian randomization/genetic correlation review	No	Not applicable	—	—	—	—	—	—	—	—	—	—	Not assessed	—	—
84	Yang F, 2020	Age at surgery and recurrence of ovarian endometrioma after conservative surgery: a meta-analysis including 3125 patients	Yang F, Liu B, Xu L, Liu H. Age at surgery and recurrence of ovarian endometrioma after conservative surgery: a meta-analysis including 3125 patients. Arch Gynecol Obstet. 2020 Jul;302(1):23–30.	Meta-analysis	No	Not applicable	—	—	—	—	—	—	—	—	—	—	Not assessed	—	—
85	Donatti L, 2022	Cognitive Behavioral Therapy in Endometriosis, Psychological Based Intervention: A Systematic Review	Donatti L, Malvezzi H, Azevedo Bruna Cestari de and Baracat EC, Podgaec S. Cognitive Behavioral Therapy in Endometriosis, Psychological Based Intervention: A Systematic Review. Rev Bras Ginecol Obstet. 2022 Mar;44(3):295–303.	Systematic review	No	Not applicable	—	—	—	—	—	—	—	—	—	—	Not assessed	—	—
86	Pereira MG, 2021	Psychological Morbidity in Endometriosis: A Couple’s Study	Pereira MG, Ribeiro I, Ferreira H, Osório F, Nogueira-Silva C, Almeida AC. Psychological Morbidity in Endometriosis: A Couple’s Study. Int J Environ Res Public Health. 2021 Oct;18(20).	Observational case-control	Yes	Adapted NOS	★	★	★	★	★	★	★	★	—	8	High	Yes	High-quality observational evidence; scoring reflects adequate selection/outcome reporting and adjustment or analysis of key confounders where reported.
87	Candan A, 2025	Psychosomatic comorbidity in endometriosis: A multi-center, cross-sectional study identifying an underestimated factor in current medical support	Candan A, Kohl Schwartz A, Birchler K, Leeners B. Psychosomatic comorbidity in endometriosis: A multi-center, cross-sectional study identifying an underestimated factor in current medical support. J Psychosom Res. 2025 Sep;196:112346.	Observational cross-sectional	Yes	Adapted NOS for cross-sectional studies	—	—	—	—	—	—	—	—	—	—	Not assessed	Partly/unclear	—
88	Geller S, 2025	Examining the relationship between endometriosis and psychological distress: roles of cultural background, body image and self-criticism in women’s health	Geller S, Levy S, Avitsur R. Examining the relationship between endometriosis and psychological distress: roles of cultural background, body image and self-criticism in women’s health. Health Psychol Behav Med. 2025 Jun;13(1):2511980.	Observational cross-sectional	Yes	Adapted NOS for cross-sectional studies	—	—	—	—	—	—	—	—	—	—	Not assessed	Yes/partly	—
89	Facchin F, 2025	Can self-compassion and mindfulness predict psychological wellbeing in individuals with endometriosis? Findings from an online survey	Facchin F, Grosso F, Saita E, Vercellini P, Pagnini F. Can self-compassion and mindfulness predict psychological wellbeing in individuals with endometriosis? Findings from an online survey. BMC Womens Health. 2025 Jul;25(1):310.	Observational cross-sectional	Yes	Adapted NOS for cross-sectional studies	—	—	—	—	—	—	—	—	—	—	Not assessed	Yes	—
90	Skinner CM, 2025	The role of self-compassion in protecting psychological wellbeing and health-related quality of life in those with endometriosis: A prospective study	Skinner CM, Kuijer RG. The role of self-compassion in protecting psychological wellbeing and health-related quality of life in those with endometriosis: A prospective study. J Psychosom Res. 2025 Sep;196:112322.	Observational cohort	Yes	Adapted NOS	★	★	★	★	★	★	★	★	—	8	High	Yes	High-quality observational evidence; scoring reflects adequate selection/outcome reporting and adjustment or analysis of key confounders where reported.
91	De Hoyos G, 2023	Efficacy of an environmental enrichment intervention for endometriosis: a pilot study	De Hoyos G, Ramos-Sostre D, Torres-Reverón A, Barros-Cartagena B, López-Rodríguez V, Nieves-Vázquez C, et al. Efficacy of an environmental enrichment intervention for endometriosis: a pilot study. Front Psychol. 2023 Oct;14:1225790.	Pilot intervention study	No	Not applicable	—	—	—	—	—	—	—	—	—	—	Not assessed	—	—
92	Geller S, 2021	Predictors of Psychological Distress in Women with Endometriosis: The Role of Multimorbidity, Body Image, and Self-Criticism	Geller S, Levy S, Ashkeloni S, Roeh B, Sbiet E, Avitsur R. Predictors of Psychological Distress in Women with Endometriosis: The Role of Multimorbidity, Body Image, and Self-Criticism. Int J Environ Res Public Health. 2021 Mar;18(7).	Observational cross-sectional	Yes	Adapted NOS for cross-sectional studies	—	—	—	—	—	—	—	—	—	—	Not assessed	Yes	—
93	Farshi N, 2020	Effect of self-care counselling on depression and anxiety in women with endometriosis: a randomized controlled trial	Farshi N, Hasanpour S, Mirghafourvand Mojgan and Esmaeilpour K. Effect of self-care counselling on depression and anxiety in women with endometriosis: a randomized controlled trial. BMC Psychiatry. 2020 Jul;20(1):391.	Randomized controlled trial	No	Not applicable	—	—	—	—	—	—	—	—	—	—	Not assessed	—	—
	Newcastle–Ottawa Scale coding key for Supplementary Table S1
	Scope	NOS was applied only to non-randomized observational studies. Reviews, meta-analyses, guidelines, web pages, corrections, genetic/Mendelian analyses, pilot interventions and RCTs were marked as not assessed with NOS.
	Most important confounder	Chronic pelvic pain
	Additional confounders	Age, treatment variables/hormonal therapy, BMI, infertility status and other relevant clinical variables where reported.
	Domain	Items	Maximum stars
	Selection	S1–S4: representativeness/definition of exposed cohort or cases/controls and ascertainment of exposure/case definition	4
	Comparability	C1: control/adjustment for chronic pelvic pain; C2: control/adjustment for at least one additional factor	2
	Outcome/Exposure	O/E1–O/E3: outcome/exposure assessment, follow-up/response adequacy and completeness of data	3
	Quality category	High = 7–9; Moderate = 4–6; Low = 0–3

## Sheet: Table S2 adapted NOS
Ref No	Study	Title	Full reference	Study design	NOS applicable	NOS variant	A1 Clear Aim (0-2)	S1 Representativeness (0-2)	S2 Sample Size (0-2)	S3 Non-respondents	S4 Expousure Ascertainment (0-2)	C1 Control of confounding factors (0-1)	C2 Comparability of participants (0-1)	O1 Assessment of the outcome (0-2)	O2 Statistical tests (0-2)	Total adapted NOS score (0-16)	Quality category	Adjusted for pelvic pain	Notes
1	Cousins FL, 2023	New concepts on the etiology of endometriosis	Cousins FL, McKinnon BD, Mortlock S, Fitzgerald HC, Zhang C, Montgomery Grant W and Gargett CE. New concepts on the etiology of endometriosis. J Obstet Gynaecol Res. 2023 Apr;49(4):1090–105.	Narrative/basic science review	No	Not applicable	—	—	—	—	—	—	—	—	—	—	Not assessed	—	—
2	Chandel PK, 2023	Endometriosis and Depression: A Double Agony for Women	Chandel PK, Maurya PK, Hussain Sajad and Vashistha D, Sharma S. Endometriosis and Depression: A Double Agony for Women. Ann Neurosci. 2023 Jul;30(3):205–9.	Narrative review/perspective	No	Not applicable	—	—	—	—	—	—	—	—	—	—	Not assessed	—	—
3	van Stein K, 2023	Understanding Psychological Symptoms of Endometriosis from a Research Domain Criteria Perspective	van Stein K, Schubert K, Ditzen B, Weise C. Understanding Psychological Symptoms of Endometriosis from a Research Domain Criteria Perspective. J Clin Med. 2023 Jun;12(12).	Narrative review	No	Not applicable	—	—	—	—	—	—	—	—	—	—	Not assessed	—	—
4	Rosendo-Chalma P, 2025	Endometriosis: Challenges in Clinical Molecular Diagnostics and Treatment	Rosendo-Chalma P, Díaz-Landy EN, Antonio-Véjar V, Ortiz Tejedor JG, Reytor-González C, Simancas-Racines D, et al. Endometriosis: Challenges in Clinical Molecular Diagnostics and Treatment. Int J Mol Sci. 2025 Apr;26(9).	Narrative review	No	Not applicable	—	—	—	—	—	—	—	—	—	—	Not assessed	—	—
5	Kedzia M, 2024	Guidelines of the Polish Society of Gynecologists and Obstetricians on the management of women with endometriosis	Kedzia M, Basta P, Czajkowski K, Gogacz M, Spaczynski R, Mroczkowska B, et al. Guidelines of the Polish Society of Gynecologists and Obstetricians on the management of women with endometriosis. Ginekol Pol. 2024;95(9):729–58.	Guideline	No	Not applicable	—	—	—	—	—	—	—	—	—	—	Not assessed	—	—
6	Sherwani S, 2024	The vicious cycle of chronic endometriosis and depression—an immunological and physiological perspective	Sherwani S, Khan MWA, Rajendrasozhan S, Al-Motair K, Husain Q, Khan WA. The vicious cycle of chronic endometriosis and depression—an immunological and physiological perspective. Front Med. 2024 Sep;11:1425691.	Narrative review	No	Not applicable	—	—	—	—	—	—	—	—	—	—	Not assessed	—	—
7	Dla Pacjenta. Narodowy Fundusz Zdrowia (NFZ) – finansujemy zdrowie Polaków.,	Narodowy Fundusz Zdrowia (NFZ) – finansujemy zdrowie Polaków.	Dla Pacjenta. Narodowy Fundusz Zdrowia (NFZ) – finansujemy zdrowie Polaków.	Webpage/public health information	No	Not applicable	—	—	—	—	—	—	—	—	—	—	Not assessed	—	—
8	Czubak P, 2025	Understanding Endometriosis: A Broad Review of Its Causes, Management, and Impact	Czubak P, Herda K, Niewiadomska I, Putowski L, Łańcut M, Masłyk M. Understanding Endometriosis: A Broad Review of Its Causes, Management, and Impact. Int J Mol Sci. 2025 Sep;26(18).	Review	No	Not applicable	—	—	—	—	—	—	—	—	—	—	Not assessed	—	—
9	Muharam R, 2022	Chronic Pelvic Pain in Women with Endometriosis is Associated with Psychiatric Disorder and Quality of Life Deterioration	Muharam R, Amalia T, Pratama G, Harzif AK, Agiananda F, Maidarti M, et al. Chronic Pelvic Pain in Women with Endometriosis is Associated with Psychiatric Disorder and Quality of Life Deterioration. Int J Womens Health. 2022 Feb;14:131–8.	Observational cross-sectional	Yes	Adapted NOS for cross-sectional studies	★★	★	★	—	★	★	★	★★	★★	11	Moderate	Yes	Moderate-quality observational evidence; main limitation is comparability/adjustment for confounders or cross-sectional design.
10	World Health Organization. Endometriosis. Accessed March 31, 2025	Endometriosis	World Health Organization. Endometriosis. Accessed March 31, 2025. https://www.who.int/news-room/fact-sheets/detail/endometriosis. 2025.	WHO fact sheet	No	Not applicable	—	—	—	—	—	—	—	—	—	—	Not assessed	—	—
11	Zippl AL, 2024	Endometriosis and mental health disorders: identification and treatment as part of a multimodal approach	Zippl AL, Reiser E, Seeber B. Endometriosis and mental health disorders: identification and treatment as part of a multimodal approach. Fertil Steril. 2024 Mar;121(3):370–8.	Narrative review	No	Not applicable	—	—	—	—	—	—	—	—	—	—	Not assessed	—	—
12	Maulenkul T, 2024	Understanding the impact of endometriosis on women’s life: an integrative review of systematic reviews	Maulenkul T, Kuandyk A, Makhadiyeva D, Dautova A, Terzic M, Oshibayeva A, et al. Understanding the impact of endometriosis on women’s life: an integrative review of systematic reviews. BMC Womens Health. 2024 Sep;24(1):524.	Integrative review of systematic reviews	No	Not applicable	—	—	—	—	—	—	—	—	—	—	Not assessed	—	—
13	Mousa M, 2021	Impact of Endometriosis in Women of Arab Ancestry on: Health-Related Quality of Life, Work Productivity, and Diagnostic Delay	Mousa M, Al-Jefout M, Alsafar H, Becker CM, Zondervan KT, Rahmioglu N. Impact of Endometriosis in Women of Arab Ancestry on: Health-Related Quality of Life, Work Productivity, and Diagnostic Delay. Front Glob Womens Health. 2021 Sep;2:708410.	Observational case-control	Yes	Adapted NOS	—	—	—	—	—	—	—	—	—	—	Not assessed	Yes	—
14	Ramin-Wright A, 2018	Fatigue - a symptom in endometriosis	Ramin-Wright A, Schwartz ASK, Geraedts K, Rauchfuss M, Wölfler MM, Haeberlin F, et al. Fatigue - a symptom in endometriosis. Hum Reprod. 2018 Aug;33(8):1459–65.	Observational case-control	Yes	Adapted NOS	—	—	—	—	—	—	—	—	—	—	Not assessed	Yes	—
15	González-Echevarría AM, 2019	Impact of coping strategies on quality of life of adolescents and young women with endometriosis	González-Echevarría AM, Rosario E, Acevedo S, Flores I. Impact of coping strategies on quality of life of adolescents and young women with endometriosis. J Psychosom Obstet Gynaecol. 2019 Jun;40(2):138–45.	Observational cross-sectional	No	Adapted NOS for cross-sectional studies	★★	★	—	★	★★	—	—	★★	★	9	Moderate	Yes/partly	Moderate-quality observational evidence; main limitation is comparability/adjustment for confounders or cross-sectional design.
16	Facchin F, 2021	A woman’s worth: The psychological impact of beliefs about motherhood, female identity, and infertility on childless women with endometriosis	Facchin F, Buggio L, Dridi D, Vercellini P. A woman’s worth: The psychological impact of beliefs about motherhood, female identity, and infertility on childless women with endometriosis. J Health Psychol. 2021 Jun;26(7):1026–34.	Observational cross-sectional	No	Adapted NOS for cross-sectional studies	★★	★	★	★	★★	★	—	★★	★★	12	Moderate	Yes/partly	Moderate-quality observational evidence; main limitation is comparability/adjustment for confounders or cross-sectional design.
17	Mundo-López A, 2020	Contribution of Chronic Fatigue to Psychosocial Status and Quality of Life in Spanish Women Diagnosed with Endometriosis	Mundo-López A, Ocón-Hernández O, San-Sebastián AP, Galiano-Castillo N, Rodríguez-Pérez Olga and Arroyo-Luque MS, Arroyo-Morales M, et al. Contribution of Chronic Fatigue to Psychosocial Status and Quality of Life in Spanish Women Diagnosed with Endometriosis. Int J Environ Res Public Health. 2020 May;17(11).	Observational cross-sectional	No	Adapted NOS for cross-sectional studies	★★	★	★★	★	★	★	—	★★	★★	12	Moderate	Yes/partly	Moderate-quality observational evidence; main limitation is comparability/adjustment for confounders or cross-sectional design.
18	Facchin F, 2021	Sleep disturbances, fatigue and psychological health in women with endometriosis: a matched pair case-control study	Facchin F, Buggio L, Roncella E, Somigliana E, Ottolini F, Dridi D, et al. Sleep disturbances, fatigue and psychological health in women with endometriosis: a matched pair case-control study. Reprod Biomed Online. 2021 Dec;43(6):1027–34.	Observational case-control	Yes	Adapted NOS	—	—	—	—	—	—	—	—	—	—	Not assessed	Yes	—
19	Facchin F, 2015	Impact of endometriosis on quality of life and mental health: pelvic pain makes the difference	Facchin F, Barbara G, Saita E, Mosconi P, Roberto A, Fedele L, et al. Impact of endometriosis on quality of life and mental health: pelvic pain makes the difference. J Psychosom Obstet Gynaecol. 2015 Aug;36(4):135–41.	Observational case-control	Yes	Adapted NOS	—	—	—	—	—	—	—	—	—	—	Not assessed	Yes	—
20	Kalfas M, 2022	Psychosocial factors associated with pain and health-related quality of life in Endometriosis: A systematic review	Kalfas M, Chisari C, Windgassen S. Psychosocial factors associated with pain and health-related quality of life in Endometriosis: A systematic review. Eur J Pain. 2022 Oct;26(9):1827–48.	Systematic review	No	Not applicable	—	—	—	—	—	—	—	—	—	—	Not assessed	—	—
21	Matasariu RD, 2017	PSYCHO-SOCIAL ASPECTS OF QUALITY OF LIFE IN WOMEN WITH ENDOMETRIOSIS	Matasariu RD, Mihaila A, Iacob M, Dumitrascu I, Onofriescu M, Crumpei Tanasa I, et al. PSYCHO-SOCIAL ASPECTS OF QUALITY OF LIFE IN WOMEN WITH ENDOMETRIOSIS. Acta Endocrinol (Buchar). 2017;13(3):334–9.	Observational cross-sectional	No	Adapted NOS for cross-sectional studies	★★	★	★	—	★	—	—	★★	★	8	Low	Yes/partly	Moderate-quality observational evidence; main limitation is comparability/adjustment for confounders or cross-sectional design.
22	Dipankar SP, 2025	Psychological Distress and Quality of Life in Women With Endometriosis: A Narrative Review of Therapeutic Approaches and Challenges	Dipankar SP, Kushram B, Unnikrishnan Parvathy and Gowda JR, Shrivastava R, Daitkar AR, Jaiswal V. Psychological Distress and Quality of Life in Women With Endometriosis: A Narrative Review of Therapeutic Approaches and Challenges. Cureus. 2025 Mar;17(3):e80180.	Narrative review	No	Not applicable	—	—	—	—	—	—	—	—	—	—	Not assessed	—	—
23	Delanerolle G, 2021	A systematic review and meta-analysis of the Endometriosis and Mental-Health Sequelae; The ELEMI Project	Delanerolle G, Ramakrishnan R, Hapangama D, Zeng Y, Shetty A, Elneil S, et al. A systematic review and meta-analysis of the Endometriosis and Mental-Health Sequelae; The ELEMI Project. Womens Health (Lond). 2021;17:17455065211019716.	Systematic review/meta-analysis	No	Not applicable	—	—	—	—	—	—	—	—	—	—	Not assessed	—	—
24	Chaggar P, 2025	Impact of deep or ovarian endometriosis on pelvic pain and quality of life: prospective cross-sectional ultrasound study	Chaggar P, Tellum T, Thanatsis N, De Braud L V, Setty T, Jurkovic D. Impact of deep or ovarian endometriosis on pelvic pain and quality of life: prospective cross-sectional ultrasound study. Ultrasound Obstet Gynecol. 2025 Mar;65(3):372–83.	Observational cross-sectional	No	Adapted NOS for cross-sectional studies	★★	★★	★★	★	★★	★	★	★★	★★	15	High	Yes	High-quality observational evidence; scoring reflects adequate selection/outcome reporting and adjustment or analysis of key confounders where reported.
25	Baldi E, 2025	Sleep Health and Psychological Wellbeing in Adult Women: A Specific Focus on Endometriosis-A Survey Study	Baldi E, Meneo D, Cerolini S, Gelfo F, Baglioni C. Sleep Health and Psychological Wellbeing in Adult Women: A Specific Focus on Endometriosis-A Survey Study. J Clin Med. 2025 Mar;14(6).	Observational cross-sectional	No	Adapted NOS for cross-sectional studies	★★	★	★★	★	★	★	★	★★	★★	13	High	Yes/partly	High-quality observational evidence; scoring reflects adequate selection/outcome reporting and adjustment or analysis of key confounders where reported.
26	He G, 2022	A study on the correlation between quality of life and unhealthy emotion among patients with endometriosis	He G, Chen J, Peng Z, Feng K, Luo C, Zeng X. A study on the correlation between quality of life and unhealthy emotion among patients with endometriosis. Front Psychol. 2022 Mar;13:830698.	Observational cross-sectional	No	Adapted NOS for cross-sectional studies	★★	★	★	★	★★	★	★	★★	★★	13	High	Yes/partly	High-quality observational evidence; scoring reflects adequate selection/outcome reporting and adjustment or analysis of key confounders where reported.
27	Olliges E, 2021	The physical, psychological, and social day-to-day experience of women living with endometriosis compared to healthy age-matched controls-A mixed-methods study	Olliges E, Bobinger A, Weber A, Hoffmann V, Schmitz T, Popovici RM, et al. The physical, psychological, and social day-to-day experience of women living with endometriosis compared to healthy age-matched controls-A mixed-methods study. Front Glob Womens Health. 2021 Dec;2:767114.	Observational cross-sectional	No	Adapted NOS for cross-sectional studies	★★	★	—	★	★★	★	★	★★	★★	12	Moderate	Yes/partly	Moderate-quality observational evidence; main limitation is comparability/adjustment for confounders or cross-sectional design.
28	Kogelman LJA, 2025	The burden of endometriosis on quality of life in Danish women: an analysis of the Danish Blood Donor Study	Kogelman LJA, Rytter D, Hummelshoj L, Hansen KE, Kirk UB, Beauchamp JL, et al. The burden of endometriosis on quality of life in Danish women: an analysis of the Danish Blood Donor Study. BMC Med. 2025 Oct;23(1):560.	Observational case-control	Yes	Adapted NOS	—	—	—	—	—	—	—	—	—	—	Not assessed	Yes	—
29	Mallorquí A, 2025	Prevalence of anhedonia in women with deep endometriosis	Mallorquí A, Fortuna A, Segura E, Cardona G, Espinosa M, Quintas-Marquès L, et al. Prevalence of anhedonia in women with deep endometriosis. Sci Rep. 2025 Jan;15(1):752.	Observational cross-sectional	No	Adapted NOS for cross-sectional studies	★★	★	★★	★	★★	★	★	★★	★★	14	High	No/unclear	High-quality observational evidence; scoring reflects adequate selection/outcome reporting and adjustment or analysis of key confounders where reported.
30	Mollazadeh S, 2022	The health-promoting lifestyle and its relationship with the impacts of endometriosis on women’s lives in Iran, 2022: a cross-sectional study	Mollazadeh S, Najmabadi KM, Mirghafourvand M, Khadivzadeh T, Moghri Javad and Hafizi L. The health-promoting lifestyle and its relationship with the impacts of endometriosis on women’s lives in Iran, 2022: a cross-sectional study. BMC Womens Health. 2025 Apr;25(1):153.	Observational cross-sectional	No	Adapted NOS for cross-sectional studies	★★	★	★★	★	★★	—	★	★★	★	12	Moderate	No/unclear	Moderate-quality observational evidence; main limitation is comparability/adjustment for confounders or cross-sectional design.
31	Manu A, 2025	Quality of Life Assessment and Clinical Implications for Women with Endometriosis Through Validated Tools: A Narrative Review	Manu A, Poenaru E, Duica F, Bausic AIG, Coroleuca BC, Coroleuca CA, et al. Quality of Life Assessment and Clinical Implications for Women with Endometriosis Through Validated Tools: A Narrative Review. Medicina (Kaunas). 2025 Sep;61(10).	Narrative/validated tools review	No	Not applicable	—	—	—	—	—	—	—	—	—	—	Not assessed	—	—
32	Mosterd D, 2025	Comparing psychological distress, health-related quality of life and pain in people diagnosed with endometriosis and those suspected to have endometriosis	Mosterd D, Mikocka-Walus A, Van Niekerk L, Skvarc D, Evans S. Comparing psychological distress, health-related quality of life and pain in people diagnosed with endometriosis and those suspected to have endometriosis. Res Sq. 2025 Aug.	Observational cross-sectional	No	Adapted NOS for cross-sectional studies	★★	★	★★	—	★	—	★	★★	★★	11	Moderate	Yes/partly	Moderate-quality observational evidence; main limitation is comparability/adjustment for confounders or cross-sectional design.
33	Salinas-Asensio MDM, 2025	Changes in fatigue, health-related fitness, sleep quality, mental health, gastrointestinal complaints and sexual function after a multimodal supervised therapeutic exercise program in women with endometriosis unresponsive to conventional therapy: a secondary analysis of a randomized controlled trial	Salinas-Asensio MDM, Álvarez-Salvago F, Mundo-López A, Ocón-Hernández O, Lozano-Lozano M, López-Garzón M, et al. Changes in fatigue, health-related fitness, sleep quality, mental health, gastrointestinal complaints and sexual function after a multimodal supervised therapeutic exercise program in women with endometriosis unresponsive to conventional therapy: a secondary analysis of a randomized co…	Randomized controlled trial	No	Not applicable	—	—	—	—	—	—	—	—	—	—	Not assessed	—	—
34	Kovács-Szabó Z, 2025	Psychological, Symptom-Related, and Lifestyle Predictors of Health-Related Quality of Life in Hungarian Women with Endometriosis	Kovács-Szabó Z, Ács P, Prémusz V, Makai A, Hock M. Psychological, Symptom-Related, and Lifestyle Predictors of Health-Related Quality of Life in Hungarian Women with Endometriosis. J Clin Med. 2025 Oct;14(19).	Observational cross-sectional	Yes	Adapted NOS for cross-sectional studies	★★	★	★★	★	★	★	★	★★	★★	13	High	Yes	High-quality observational evidence; scoring reflects adequate selection/outcome reporting and adjustment or analysis of key confounders where reported.
35	Bień A, 2025	Quality of life in women with endometriosis: The importance of Socio-demographic, diagnostic-therapeutic, and psychological factors	Bień A, Pokropska A, Grzesik-Gąsior J, Korżyńska-Piętas M, Pieczykolan Agnieszka and Zarajczyk M, Ali Pour R, et al. Quality of life in women with endometriosis: The importance of Socio-demographic, diagnostic-therapeutic, and psychological factors. J Clin Med. 2025 Jun;14(12):4268.	Observational cross-sectional	Yes	Adapted NOS for cross-sectional studies	★★	★	★★	★	★★	★	★	★★	★★	14	High	—	High-quality observational evidence; scoring reflects adequate selection/outcome reporting and adjustment or analysis of key confounders where reported.
36	Vallée A, 2025	Quality of life identification by unsupervised cluster analysis: A new approach to modelling the burden of endometriosis	Vallée A, Arutkin M, Ceccaldi PF, Ayoubi JM. Quality of life identification by unsupervised cluster analysis: A new approach to modelling the burden of endometriosis. PLoS One. 2025 Jan;20(1):e0317178.	Observational cross-sectional	Yes	Adapted NOS for cross-sectional studies	★★	★	★★	—	★	★	★	★★	★★	12	Moderate	Yes	Moderate-quality observational evidence; main limitation is comparability/adjustment for confounders or cross-sectional design.
37	Noditi AR, 2025	Analysis of the Biopsychosocial Impacts Associated with Endometriosis to Improve Patient Care	Noditi AR, Bostan IS, Scurtu F, Ionescu D, Mehedintu AM, Petca A, et al. Analysis of the Biopsychosocial Impacts Associated with Endometriosis to Improve Patient Care. J Clin Med. 2025 Mar;14(7).	Narrative review	No	Not applicable	—	—	—	—	—	—	—	—	—	—	Not assessed	—	—
38	Panvino F, 2025	Endometriosis in adolescence: A narrative review of the psychological and clinical implications	Panvino F, Paparella R, Pisani F, Tarani F, Ferraguti G, Fiore M, et al. Endometriosis in adolescence: A narrative review of the psychological and clinical implications. Diagnostics (Basel). 2025 Feb;15(5):548.	Narrative review	No	Not applicable	—	—	—	—	—	—	—	—	—	—	Not assessed	—	—
39	Katz C, 2024	“Listen to women as if they were your most cherished person”: Australian women’s perspectives on living with the pain of endometriosis: A mixed-methods study	Katz C, Evans S, Mikocka-Walus A. “Listen to women as if they were your most cherished person”: Australian women’s perspectives on living with the pain of endometriosis: A mixed-methods study. J Health Psychol. 2024 May;30(8):13591053241250100.	Observational cross-sectional	Yes	Adapted NOS for cross-sectional studies	★★	★	★★	★	★★	★	★	★★	★★	14	High	Yes/partly	High-quality observational evidence; scoring reflects adequate selection/outcome reporting and adjustment or analysis of key confounders where reported.
40	Kaveh M, 2025	The impact of early diagnosis of endometriosis on quality of life	Kaveh M, Moghadam MN, Safari M, Chaichian S, Kashi AM, Afshari M, et al. The impact of early diagnosis of endometriosis on quality of life. Arch Gynecol Obstet. 2025 May;311(5):1415–21.	Observational cohort	Yes	Adapted NOS	—	—	—	—	—	—	—	—	—	—	Not assessed	Yes/partly	—
41	Cagnacci A, 2019	Chronic pelvic pain improvement: impact on quality of life and mood	Cagnacci A, Della Vecchia E, Xholli A. Chronic pelvic pain improvement: impact on quality of life and mood. Gynecol Endocrinol. 2019 Jun;35(6):502–5.	Observational cohort	Yes	Adapted NOS	—	—	—	—	—	—	—	—	—	—	Not assessed	Yes/partly	—
42	Breton Z, 2025	A Digital Program for Daily Life Management With Endometriosis: Pilot Cohort Study on Symptoms and Quality of Life Among Participants	Breton Z, Stern E, Pinault M, Lhuillery D, Petit E, Panel P, et al. A Digital Program for Daily Life Management With Endometriosis: Pilot Cohort Study on Symptoms and Quality of Life Among Participants. JMIR Form Res. 2025;9:e58262. doi:10.2196/58262	Observational cohort	Yes	Adapted NOS	—	—	—	—	—	—	—	—	—	—	Not assessed	Yes/partly	—
43	Grundström H, 2023	Experiences of communication in women with endometriosis: perceived validation and invalidation in different contexts, and associations with health-related quality of life	Grundström H, Engman L, Rimhagen E, Söderstierna C, Flink I. Experiences of communication in women with endometriosis: perceived validation and invalidation in different contexts, and associations with health-related quality of life. J Psychosom Obstet Gynaecol. 2023 Dec;44(1):2264483.	Observational cross-sectional	Yes	Adapted NOS for cross-sectional studies	★★	★	★★	★	★	★	★	★★	★★	13	High	Yes/partly	High-quality observational evidence; scoring reflects adequate selection/outcome reporting and adjustment or analysis of key confounders where reported.
44	Zarecki C, 2025	Understanding the role of social negativity in Perceived Life Course Impact and mental health among women with Endometriosis	Zarecki C, Satran C, Kaldawy A, Tesler R, Bord S. Understanding the role of social negativity in Perceived Life Course Impact and mental health among women with Endometriosis. J Clin Med. 2025 Jul;14(13):4761.	Observational case-control	Yes	Adapted NOS	—	—	—	—	—	—	—	—	—	—	Not assessed	No/unclear	—
45	Kupec T, 2025	The multifactorial burden of endometriosis: Predictors of quality of life	Kupec T, Kennes LN, Senger R, Meyer-Wilmes P, Najjari L, Stickeler E, et al. The multifactorial burden of endometriosis: Predictors of quality of life. J Clin Med. 2025 Jan;14(2):323.	Observational cross-sectional	Yes	Adapted NOS for cross-sectional studies	★★	★	★	★	★★	★	★	★★	★★	13	High	Yes	High-quality observational evidence; scoring reflects adequate selection/outcome reporting and adjustment or analysis of key confounders where reported.
46	Bień A, 2025	Clinical factors affecting the quality of life of women with endometriosis	Bień A, Pokropska A, Grzesik-Gąsior J, Korżyńska-Piętas M, Zarajczyk M, Rzońca E, et al. Clinical factors affecting the quality of life of women with endometriosis. J Adv Nurs. 2025 Aug;81(8):4667–80.	Observational cross-sectional	Yes	Adapted NOS for cross-sectional studies	★★	★	★★	★	★★	★	★	★★	★★	14	High	Yes	High-quality observational evidence; scoring reflects adequate selection/outcome reporting and adjustment or analysis of key confounders where reported.
47	Kling JM, 2023	Evaluating the Link Between Self-Reported Endometriosis and Female Sexual Dysfunction	Correction to: Evaluating the Link Between Self-Reported Endometriosis and Female Sexual Dysfunction. J Sex Med. 2023 Apr;20(5):707–8.	Observational cross-sectional	Yes	Adapted NOS for cross-sectional studies	★★	★★	★★	★	★	★	★	★★	★★	14	High	—	High-quality observational evidence; scoring reflects adequate selection/outcome reporting and adjustment or analysis of key confounders where reported.
48	Kfoury M, 2023	Association between endometriosis and sexual satisfaction among a sample of lebanese women	Kfoury M, Barakat H, Hallit S, Saliba S. Association between endometriosis and sexual satisfaction among a sample of lebanese women. BMC Womens Health. 2023 Apr;23(1):164.	Observational case-control	Yes	Adapted NOS	—	—	—	—	—	—	—	—	—	—	Not assessed	Yes/partly	—
49	Amza M, 2025	The impact of endometriosis on patients’ quality of sexual life	Amza M, Sima RM, Conea IM, Bobei TI, Augustin FE, Pleş L. The impact of endometriosis on patients’ quality of sexual life. J Med Life. 2025 Feb;18(2):90–3.	Observational cohort	Yes	Adapted NOS	—	—	—	—	—	—	—	—	—	—	Not assessed	Yes/partly	—
50	Chapron C, 2019	Rethinking mechanisms, diagnosis and management of endometriosis	Chapron C, Marcellin L, Borghese B, Santulli P. Rethinking mechanisms, diagnosis and management of endometriosis. Nat Rev Endocrinol. 2019 Nov;15(11):666–82.	Review	No	Not applicable	—	—	—	—	—	—	—	—	—	—	Not assessed	—	—
51	Sullivan-Myers C, 2023	Body image, self-compassion, and sexual distress in individuals living with endometriosis	Body image, self-compassion, and sexual distress in individuals living with endometriosis. J Psychosom Res. 2023 Apr;167:111197.	Observational cross-sectional	Yes	Adapted NOS for cross-sectional studies	★★	★	★★	★★	★	★	★	★★	★★	14	High	Yes/partly	High-quality observational evidence; scoring reflects adequate selection/outcome reporting and adjustment or analysis of key confounders where reported.
52	Pasternack S, 2025	Pain, Emotions, Interoception, and Bodily Sensations in Patients With Endometriosis	Pasternack S, Suvilehto J, Härkki P, Heikinheimo O, Sipilä R, Kalso E. Pain, Emotions, Interoception, and Bodily Sensations in Patients With Endometriosis. Eur J Pain. 2025 Nov;29(10):e70144.	Observational case-control	Yes	Adapted NOS	—	—	—	—	—	—	—	—	—	—	Not assessed	Yes/partly	—
53	Schick M, 2022	Partners matter: The psychosocial well-being of couples when dealing with endometriosis	Schick M, Germeyer A, Böttcher B, Hecht S, Geiser M, Rösner S, et al. Partners matter: The psychosocial well-being of couples when dealing with endometriosis. Health Qual Life Outcomes. 2022 May;20(1):86.	Observational cross-sectional	Yes	Adapted NOS for cross-sectional studies	★★	★	★	★	★★	★	★	★★	★★	13	High	Partly/unclear	High-quality observational evidence; scoring reflects adequate selection/outcome reporting and adjustment or analysis of key confounders where reported.
54	Facchin F, 2021	Quality of intimate relationships, dyadic coping, and psychological health in women with endometriosis: Results from an online survey	Facchin F, Buggio L, Vercellini P, Frassineti A, Beltrami S, Saita E. Quality of intimate relationships, dyadic coping, and psychological health in women with endometriosis: Results from an online survey. J Psychosom Res. 2021 Jul;146:110502. doi:10.1016/j.jpsychores.2021.110502	Observational cross-sectional	Yes	Adapted NOS for cross-sectional studies	★★	★	★★	★★	★	★	★	★★	★★	14	High	Yes	High-quality observational evidence; scoring reflects adequate selection/outcome reporting and adjustment or analysis of key confounders where reported.
55	Chen J, 2024	The mediating effect of social support on the relationship between intimacy and perceived partner responsiveness in endometriosis women of childbearing age	Chen J, Ge Y, Jin X, Huang H, Shan X, Xu X. The mediating effect of social support on the relationship between intimacy and perceived partner responsiveness in endometriosis women of childbearing age. Front Psychol. 2024;15:1437335.	Observational cross-sectional	Yes	Adapted NOS for cross-sectional studies	★★	★	★	★★	★★	—	—	★★	★★	12	Moderate	Partly/unclear	Moderate-quality observational evidence; main limitation is comparability/adjustment for confounders or cross-sectional design. Verify against full text.
56	Coxon L, 2021	Is There a Neuropathic-Like Component to Endometriosis-Associated Pain? Results From a Large Cohort Questionnaire Study	Coxon L, Wiech K, Vincent K. Is There a Neuropathic-Like Component to Endometriosis-Associated Pain? Results From a Large Cohort Questionnaire Study. Frontiers in Pain Research. 2021 Nov 4;2. doi:10.3389/fpain.2021.743812	Observational cross-sectional	Yes	Adapted NOS for cross-sectional studies	★★	★	★★	★	★	★	★	★★	★★	13	High	Yes	High-quality observational evidence; scoring reflects adequate selection/outcome reporting and adjustment or analysis of key confounders where reported.
57	Cerruto MA, 2021	Chronic Pelvic Pain and Chronic Pelvic Pain Syndrome: Classification and Epidemiology	Cerruto MA. Chronic Pelvic Pain and Chronic Pelvic Pain Syndrome: Classification and Epidemiology. Chronic Pelvic Pain and Pelvic Dysfunctions. 2021;49–60.	Book chapter/review	No	Not applicable	—	—	—	—	—	—	—	—	—	—	Not assessed	—	—
58	Hoffman D, 2015	Central and peripheral pain generators in women with chronic pelvic pain: patient centered assessment and treatment	Hoffman D. Central and peripheral pain generators in women with chronic pelvic pain: patient centered assessment and treatment. Curr Rheumatol Rev. 2015;11(2):146–66.	Review	No	Not applicable	—	—	—	—	—	—	—	—	—	—	Not assessed	—	—
59	Aredo J V, 2017	Relating Chronic Pelvic Pain and Endometriosis to Signs of Sensitization and Myofascial Pain and Dysfunction	Aredo J V, Heyrana KJ, Karp BI, Shah JP, Stratton P. Relating Chronic Pelvic Pain and Endometriosis to Signs of Sensitization and Myofascial Pain and Dysfunction. Semin Reprod Med. 2017 Jan;35(1):88–97.	Review/seminar	No	Not applicable	—	—	—	—	—	—	—	—	—	—	Not assessed	—	—
60	Gruber TM, 2021	Pathogenesis of Endometriosis: The Origin of Pain and Subfertility	Gruber TM, Mechsner S. Pathogenesis of Endometriosis: The Origin of Pain and Subfertility. Cells. 2021 Jun;10(6):1381.	Narrative review	No	Not applicable	—	—	—	—	—	—	—	—	—	—	Not assessed	—	—
61	Kanti FS, 2025	Pain Phenotypes in Endometriosis: A Population-Based Study Using Latent Class Analysis	Kanti FS, Allard V, Métivier Andrée-Ann and Lemyre M, Arendas K, Maheux-Lacroix S. Pain Phenotypes in Endometriosis: A Population-Based Study Using Latent Class Analysis. BJOG. 2025 Mar;132(4):492–503.	Observational cross-sectional	Yes	Adapted NOS for cross-sectional studies	★★	★★	★★	★	★★	★	★	★★	★★	15	High	Yes	High-quality evidence; scoring reflects adequate selection/outcome reporting and adjustment or analysis of key confounders where reported.
62	Rodríguez-Lozano DC, 2022	Emotional dysregulation in women with endometriosis with cyclical and non-cyclical chronic pelvic pain	Rodríguez-Lozano DC, Meza-Rodríguez MDP, Cruz-Orozco OP, Sánchez-Ramírez Brenda and Olguin-Ortega A, Silvestri-Tomassoni José Roberto and Corona-Barsse G, Escobar-Ponce LF, et al. Emotional dysregulation in women with endometriosis with cyclical and non-cyclical chronic pelvic pain. BMC Womens Health. 2022 Dec;22(1):525.	Observational cross-sectional	Yes	Adapted NOS for cross-sectional studies	★★	★	—	★★	★★	—	★	★★	★★	12	Moderate	Yes/partly	Moderate-quality observational evidence; scoring reflects adequate selection/outcome reporting and adjustment or analysis of key confounders where reported.
63	Goodwin E, 2025	Endometriosis, symptoms, and risk for depression and/or anxiety: a population-based retrospective study	Goodwin E, do Valle H, Nitschke Amanda S and Puyat JH, Yong PJ, Hanley GE. Endometriosis, symptoms, and risk for depression and/or anxiety: a population-based retrospective study. BMC Womens Health. 2025 Oct;25(1):479.	Observational cohort	Yes	NOS cohort	—	—	—	—	—	—	—	—	—	—	Not assessed	Yes	—
64	Moore C, 2025	Illness perceptions among individuals with endometriosis and their longitudinal associations with psychological distress and pain	Moore C, Cogan N, Williams L. Illness perceptions among individuals with endometriosis and their longitudinal associations with psychological distress and pain. J Health Psychol. 2025 Dec;30(14):4284–97.	Observational cohort	Yes	NOS cohort	—	—	—	—	—	—	—	—	—	—	Not assessed	Yes	—
65	Jiang L, 2025	Bidirectional Mendelian randomization and cross-sectional study reveal depression as a causal risk factor for endometriosis	Jiang L, Jiang L, Ma S. Bidirectional Mendelian randomization and cross-sectional study reveal depression as a causal risk factor for endometriosis. Medicine (Baltimore). 2025 Oct;104(44):e45729.	Observational cross-sectional	Yes	Adapted NOS for cross-sectional studies	★★	★★	★★	★	★	★	★	★★	★★	14	High	Yes/partly	High-quality observational evidence; scoring reflects adequate selection/outcome reporting and adjustment or analysis of key confounders where reported.
66	van Barneveld E, 2022	Patient-specific affect-abdominal pain interactions in endometriosis: an experience sampling method (ESM) study	van Barneveld E, de Hertogh M, Vork L, van Hanegem N and van Osch FHM, Kruimel JW, Bongers MY, et al. Patient-specific affect-abdominal pain interactions in endometriosis: an experience sampling method (ESM) study. J Psychosom Obstet Gynaecol. 2022 Sep;43(3):237–43.	Observational cross-sectional	Yes	Adapted NOS for cross-sectional studies	★★	★	—	★★	★★	★	★	★★	★★	13	High	Yes	High-quality observational evidence; scoring reflects adequate selection/outcome reporting and adjustment or analysis of key confounders where reported.
67	Quintas-Marquès L, 2025	Multidimensional Evaluation of Myofascial Pelvic Pain and Other Comorbidities in Endometriosis Patients	Quintas-Marquès L, Valdés-Bango M, Box C, Gràcia M, Rius M, Carmona F, et al. Multidimensional Evaluation of Myofascial Pelvic Pain and Other Comorbidities in Endometriosis Patients. J Clin Med. 2025 May;14(10).	Observational cross-sectional	Yes	Adapted NOS for cross-sectional studies	★★	★	★	—	★★	★	★	★★	★★	12	Moderate	Yes	Moderate-quality observational evidence; scoring reflects adequate selection/outcome reporting and adjustment or analysis of key confounders where reported.
68	Gouesbet S, 2025	Retrospective Assessment of Endometriosis Pain Over the Life Course: A Reliability Study Within the ComPaRe-Endometriosis Cohort	Gouesbet S, Lambert S, Amazouz H, Breton Z, Tran VT, Missmer S, et al. Retrospective Assessment of Endometriosis Pain Over the Life Course: A Reliability Study Within the ComPaRe-Endometriosis Cohort. Eur J Pain. 2025 Jul;29(6):e70040.	Reliability study (test–retest)	No	Not applicable	—	—	—	—	—	—	—	—	—	—	Not assessed	—	—
69	Vuontisjärvi S, 2018	The Long-Term Footprint of Endometriosis: Population-Based Cohort Analysis Reveals Increased Pain Symptoms and Decreased Pain Tolerance at Age 46 Years	Vuontisjärvi S, Rossi HR, Herrala S, Morin-Papunen L, Tapanainen JS, Karjula S, et al. The Long-Term Footprint of Endometriosis: Population-Based Cohort Analysis Reveals Increased Pain Symptoms and Decreased Pain Tolerance at Age 46 Years. J Pain. 2018 Jul;19(7):754–63.	Observational cohort	Yes	NOS cohort	—	—	—	—	—	—	—	—	—	—	Not assessed	Yes	—
70	Kupec T, 2025	Predictors of anxiety in endometriosis patients	Kupec T, Wagels L, Caspers R, Meyer-Wilmes P, Najjari L, Stickeler E, et al. Predictors of anxiety in endometriosis patients. Arch Gynecol Obstet. 2025 May;311(5):1371–7.	Observational cross-sectional	Yes	Adapted NOS for cross-sectional studies	★★	★	★	★	★★	★	★	★★	★★	13	High	Yes	High-quality observational evidence; scoring reflects adequate selection/outcome reporting and adjustment or analysis of key confounders where reported.
71	Viscardi MF, 2025	Endometriosis in Adolescents: A Closer Look at the Pain Characteristics and Atypical Symptoms: A Prospective Cohort Study	Viscardi MF, Piacenti I, Musella Angela and Cacciamani L, Piccioni MG, Manganaro L, Muzii L, et al. Endometriosis in Adolescents: A Closer Look at the Pain Characteristics and Atypical Symptoms: A Prospective Cohort Study. J Clin Med. 2025 Feb;14(4).	Observational cohort	Yes	NOS cohort	—	—	—	—	—	—	—	—	—	—	Not assessed	Yes	—
72	Pickup B, 2025	Development of the COMPASS model of endometriosis: A COmprehensive model of pain encompassing agency, systemic factors and sense making	Pickup B, Sharpe L, Todd J. Development of the COMPASS model of endometriosis: A COmprehensive model of pain encompassing agency, systemic factors and sense making. Br J Health Psychol. 2025 May;30(2):e12794.	Model-development/literature synthesis	No	Not applicable	—	—	—	—	—	—	—	—	—	—	Not assessed	—	—
73	Berryman A, 2025	Cognitive Functioning in Females with Endometriosis-Associated Chronic Pelvic Pain: A Literature Review	Berryman A, Machado L. Cognitive Functioning in Females with Endometriosis-Associated Chronic Pelvic Pain: A Literature Review. Arch Clin Neuropsychol. 2025 Jul;40(5):1066–80.	Literature review	No	Not applicable	—	—	—	—	—	—	—	—	—	—	Not assessed	—	—
74	Breton Z, 2025	Factors associated with anxiety and depression symptoms among women with endometriosis: A cross-sectional study within the ComPaRe-Endometriosis cohort	Breton Z, Gouesbet S, Amazouz H, Schoefs H, Tran VT, Falissard B, et al. Factors associated with anxiety and depression symptoms among women with endometriosis: A cross-sectional study within the ComPaRe-Endometriosis cohort. J Psychosom Res. 2025 Sep;196:112329.	Observational cross-sectional	Yes	Adapted NOS for cross-sectional studies	★★	★★	★★	★	★★	★	★	★★	★★	15	High	Yes	High-quality observational evidence; scoring reflects adequate selection/outcome reporting and adjustment or analysis of key confounders where reported.
75	Winter G, 2018	Gut microbiome and depression: what we know and what we need to know	Winter G, Hart RA, Charlesworth RPG, Sharpley CF. Gut microbiome and depression: what we know and what we need to know. Rev Neurosci. 2018 Aug;29(6):629–43.	Review	No	Not applicable	—	—	—	—	—	—	—	—	—	—	Not assessed	—	—
76	Yuanyue L, 2025	Impact of gut microbiota on endometriosis: linking physical injury to mental health	Yuanyue L, Qian H, Ling L, Liufeng Y, Jing G, Xiaomei W. Impact of gut microbiota on endometriosis: linking physical injury to mental health. Front Cell Infect Microbiol. 2025 Jul;15:1526063.	Narrative/mechanistic review	No	Not applicable	—	—	—	—	—	—	—	—	—	—	Not assessed	—	—
77	Kiewa J, 2023	A Common Genetic Factor Underlies Genetic Risk for Gynaecological and Reproductive Disorders and Is Correlated with Risk to Depression	Kiewa J, Mortlock S, Meltzer-Brody Samantha and Middeldorp C, Wray NR, Byrne EM. A Common Genetic Factor Underlies Genetic Risk for Gynaecological and Reproductive Disorders and Is Correlated with Risk to Depression. Neuroendocrinology. 2023 Aug;113(10):1059–75.	Genetic association/GWAS-type study	No	Not applicable	—	—	—	—	—	—	—	—	—	—	Not assessed	—	—
78	Yuanyue L, 2025	Association between endometriosis and gut microbiota: systematic review and meta-analysis	Yuanyue L, Dimei O, Ling L, Dongyan R, Xiaomei W. Association between endometriosis and gut microbiota: systematic review and meta-analysis. Front Microbiol. 2025 May;16:1552134.	Systematic review/meta-analysis	No	Not applicable	—	—	—	—	—	—	—	—	—	—	Not assessed	—	—
79	Cuffaro F, 2024	Endometriosis, Pain, and Related Psychological Disorders: Unveiling the Interplay among the Microbiome, Inflammation, and Oxidative Stress as a Common Thread	Cuffaro F, Russo E, Amedei A. Endometriosis, Pain, and Related Psychological Disorders: Unveiling the Interplay among the Microbiome, Inflammation, and Oxidative Stress as a Common Thread. Int J Mol Sci. 2024 Jun;25(12).	Review	No	Not applicable	—	—	—	—	—	—	—	—	—	—	Not assessed	—	—
80	Zondervan KT, 2020	Endometriosis	Zondervan KT, Becker CM, Missmer SA. Endometriosis. N Engl J Med. 2020 Mar;382(13):1244–56.	Review	No	Not applicable	—	—	—	—	—	—	—	—	—	—	Not assessed	—	—
81	Estes SJ, 2021	Depression, Anxiety, and Self-Directed Violence in Women With Endometriosis: A Retrospective Matched-Cohort Study	Estes SJ, Huisingh CE, Chiuve Stephanie E and Petruski-Ivleva N, Missmer SA. Depression, Anxiety, and Self-Directed Violence in Women With Endometriosis: A Retrospective Matched-Cohort Study. Am J Epidemiol. 2021 May;190(5):843–52.	Observational case-control	Yes	Adapted NOS	—	—	—	—	—	—	—	—	—	—	Not assessed	Yes	—
82	Adewuyi EO, 2021	Genetic analysis of endometriosis and depression identifies shared loci and implicates causal links with gastric mucosa abnormality	Adewuyi EO, Mehta D, Sapkota Y, Sapkota Y, Yoshihara K, Nyegaard M, et al. Genetic analysis of endometriosis and depression identifies shared loci and implicates causal links with gastric mucosa abnormality. Hum Genet. 2021 Mar 21;140(3):529–52. doi:10.1007/s00439-020-02223-6	Genetic/Mendelian-type analysis	No	Not applicable	—	—	—	—	—	—	—	—	—	—	Not assessed	—	—
83	McGrath IM, 2023	Insights from Mendelian randomization and genetic correlation analyses into the relationship between endometriosis and its comorbidities	McGrath IM, Montgomery GW, Mortlock S. Insights from Mendelian randomization and genetic correlation analyses into the relationship between endometriosis and its comorbidities. Hum Reprod Update. 2023 May;29(5):655–74.	Mendelian randomization/genetic correlation review	No	Not applicable	—	—	—	—	—	—	—	—	—	—	Not assessed	—	—
84	Yang F, 2020	Age at surgery and recurrence of ovarian endometrioma after conservative surgery: a meta-analysis including 3125 patients	Yang F, Liu B, Xu L, Liu H. Age at surgery and recurrence of ovarian endometrioma after conservative surgery: a meta-analysis including 3125 patients. Arch Gynecol Obstet. 2020 Jul;302(1):23–30.	Meta-analysis	No	Not applicable	—	—	—	—	—	—	—	—	—	—	Not assessed	—	—
85	Donatti L, 2022	Cognitive Behavioral Therapy in Endometriosis, Psychological Based Intervention: A Systematic Review	Donatti L, Malvezzi H, Azevedo Bruna Cestari de and Baracat EC, Podgaec S. Cognitive Behavioral Therapy in Endometriosis, Psychological Based Intervention: A Systematic Review. Rev Bras Ginecol Obstet. 2022 Mar;44(3):295–303.	Systematic review	No	Not applicable	—	—	—	—	—	—	—	—	—	—	Not assessed	—	—
86	Pereira MG, 2021	Psychological Morbidity in Endometriosis: A Couple’s Study	Pereira MG, Ribeiro I, Ferreira H, Osório F, Nogueira-Silva C, Almeida AC. Psychological Morbidity in Endometriosis: A Couple’s Study. Int J Environ Res Public Health. 2021 Oct;18(20).	Observational case-control	Yes	Adapted NOS	—	—	—	—	—	—	—	—	—	—	Not assessed	Yes	—
87	Candan A, 2025	Psychosomatic comorbidity in endometriosis: A multi-center, cross-sectional study identifying an underestimated factor in current medical support	Candan A, Kohl Schwartz A, Birchler K, Leeners B. Psychosomatic comorbidity in endometriosis: A multi-center, cross-sectional study identifying an underestimated factor in current medical support. J Psychosom Res. 2025 Sep;196:112346.	Observational cross-sectional	Yes	Adapted NOS for cross-sectional studies	★★	★★	★★	—	★★	★	★	★★	★★	14	High	Partly/unclear	High-quality observational evidence; scoring reflects adequate selection/outcome reporting and adjustment or analysis of key confounders where reported.
88	Geller S, 2025	Examining the relationship between endometriosis and psychological distress: roles of cultural background, body image and self-criticism in women’s health	Geller S, Levy S, Avitsur R. Examining the relationship between endometriosis and psychological distress: roles of cultural background, body image and self-criticism in women’s health. Health Psychol Behav Med. 2025 Jun;13(1):2511980.	Observational cross-sectional	Yes	Adapted NOS for cross-sectional studies	★★	★	★★	—	★	★	★	★★	★★	12	Moderate	Yes/partly	Moderate-quality observational evidence; scoring reflects adequate selection/outcome reporting and adjustment or analysis of key confounders where reported.
89	Facchin F, 2025	Can self-compassion and mindfulness predict psychological wellbeing in individuals with endometriosis? Findings from an online survey	Facchin F, Grosso F, Saita E, Vercellini P, Pagnini F. Can self-compassion and mindfulness predict psychological wellbeing in individuals with endometriosis? Findings from an online survey. BMC Womens Health. 2025 Jul;25(1):310.	Observational cross-sectional	Yes	Adapted NOS for cross-sectional studies	★★	★	★★	★★	★	★	★	★★	★★	14	High	Yes	High-quality observational evidence; scoring reflects adequate selection/outcome reporting and adjustment or analysis of key confounders where reported.
90	Skinner CM, 2025	The role of self-compassion in protecting psychological wellbeing and health-related quality of life in those with endometriosis: A prospective study	Skinner CM, Kuijer RG. The role of self-compassion in protecting psychological wellbeing and health-related quality of life in those with endometriosis: A prospective study. J Psychosom Res. 2025 Sep;196:112322.	Observational cohort	Yes	Adapted NOS	—	—	—	—	—	—	—	—	—	—	Not assessed	Yes	—
91	De Hoyos G, 2023	Efficacy of an environmental enrichment intervention for endometriosis: a pilot study	De Hoyos G, Ramos-Sostre D, Torres-Reverón A, Barros-Cartagena B, López-Rodríguez V, Nieves-Vázquez C, et al. Efficacy of an environmental enrichment intervention for endometriosis: a pilot study. Front Psychol. 2023 Oct;14:1225790.	Pilot intervention study	No	Not applicable	—	—	—	—	—	—	—	—	—	—	Not assessed	—	—
92	Geller S, 2021	Predictors of Psychological Distress in Women with Endometriosis: The Role of Multimorbidity, Body Image, and Self-Criticism	Geller S, Levy S, Ashkeloni S, Roeh B, Sbiet E, Avitsur R. Predictors of Psychological Distress in Women with Endometriosis: The Role of Multimorbidity, Body Image, and Self-Criticism. Int J Environ Res Public Health. 2021 Mar;18(7).	Observational cross-sectional	Yes	Adapted NOS for cross-sectional studies	★★	★	★★	—	★★	★	★	★★	★★	13	High	Yes	High-quality observational evidence; scoring reflects adequate selection/outcome reporting and adjustment or analysis of key confounders where reported.
93	Farshi N, 2020	Effect of self-care counselling on depression and anxiety in women with endometriosis: a randomized controlled trial	Farshi N, Hasanpour S, Mirghafourvand Mojgan and Esmaeilpour K. Effect of self-care counselling on depression and anxiety in women with endometriosis: a randomized controlled trial. BMC Psychiatry. 2020 Jul;20(1):391.	Randomized controlled trial	No	Not applicable	—	—	—	—	—	—	—	—	—	—	Not assessed	—	—
			Newcastle–Ottawa Scale (NOS) adapted for cross-sectional studies
			Total score:
			13–16 points	high quality and low risk of bias
			9–12 points	moderate quality and moderate risk of bias
			<9 points	low quality and high risk of bias

## Sheet: Summary
	Study design	Summary
	Observational cross-sectional	36
	Observational cohort	9
	Observational case-control	10
	Not assessed with NOS	38
	Total	93
	Quality category	Count of case-control, cohort study	Count of cross-sectional study
	High	14	23
	Moderate	5	12
	Low	0	1
	Quality assessment summary
	Total records in Supplementary Table S1/S2	93
	Newcastle–Ottawa Scale (NOS) for case-control, cohort study	19
	Adapted Newcastle–Ottawa Scale (NOS) for cross-sectional study	36
	Not assessed with NOS	38
